# Supplementary material for: Dysregulation of innate and adaptive lymphoid immunity may have implications for symptom attribution and predict responses to targeted therapies in neuropsychiatric systemic lupus erythematosus
Source: J Transl Autoimmun. 2025 Jun 11;11:100296. doi: 10.1016/j.jtauto.2025.100296 (PMC12266536; doi:10.1016/j.jtauto.2025.100296)
Supplement: Multimedia component 2 [file mmc2.xlsx]

## Sheet: Sheet 1
DEGs in patients with active CNS lupus versus HC
Gene symbol	FC	log2 FC	FDR-corrected p-value
IFI27	11.1699	3.48154	1.13012e-17
RSAD2	6.70663	2.74559	2.2394e-19
IFI44L	5.70055	2.5111	1.92801e-19
IFIT1	4.53011	2.17955	9.90197e-17
OTOF	4.46162	2.15757	7.66458e-12
CMPK2	4.03181	2.01143	1.92246e-19
SIGLEC1	4.03008	2.01081	1.07312e-13
IFI44	4.02676	2.00962	3.51025e-22
OAS3	3.92986	1.97448	3.40865e-22
IFIT3	3.70729	1.89036	7.02067e-19
SLC4A10	0.27158	-1.88055	1.20153e-12
IFI6	3.38861	1.76069	1.1996e-17
USP18	3.3783	1.7563	9.70657e-21
EPSTI1	3.37677	1.75564	9.26344e-22
ISG15	3.34542	1.74219	1.02579e-13
HERC5	3.33076	1.73585	1.2459e-18
SERPING1	3.23614	1.69427	3.66814e-14
LINC00487	3.16913	1.66409	6.91566e-07
MX1	3.13589	1.64888	7.3683e-17
OASL	3.12356	1.64319	1.49421e-20
IGKV1D-16	2.94376	1.55766	0.00758793
KIR2DL1	0.347591	-1.52454	1.39513e-05
BATF2	2.85657	1.51428	8.00054e-12
OAS1	2.8235	1.49749	9.2235e-23
DNAJC25-GNG10	2.7567	1.46294	0.00372497
LY6E	2.71758	1.44232	5.28073e-21
XAF1	2.68687	1.42592	1.92246e-19
IFIT2	2.67858	1.42147	2.44272e-17
TRDV2	0.377383	-1.4059	1.88941e-05
LAMP3	2.59285	1.37454	4.31967e-15
CNTNAP2	0.385933	-1.37358	3.40365e-05
LINC00494	0.392067	-1.35083	1.28174e-17
PRSS35	0.392815	-1.34808	2.58005e-05
SPATS2L	2.54427	1.34725	1.2228e-20
CHL1	0.393347	-1.34613	2.83196e-08
ANKRD22	2.52141	1.33423	6.39478e-11
FAM177B	0.398967	-1.32566	3.35744e-09
TCL1B	0.400286	-1.3209	0.000149984
TMEM178B	2.49791	1.32072	1.22841e-07
SYBU	0.400393	-1.32051	3.20978e-08
BTNL9	0.404727	-1.30498	4.29819e-05
KCNG1	0.406042	-1.3003	7.93906e-08
IGKV2D-28	2.46227	1.29999	0.0235009
C1QC	2.46065	1.29904	1.66096e-05
LINC00926	0.406499	-1.29868	6.08584e-17
HESX1	2.43405	1.28336	1.19991e-06
DDX60	2.43401	1.28333	1.14006e-24
TRIM6	2.4292	1.28048	6.43899e-08
TEAD2	0.412651	-1.27701	6.31316e-06
ADAMTS2	2.41989	1.27494	0.000646029
NXPH4	0.41359	-1.27373	7.29032e-07
LDB2	0.413725	-1.27325	1.33939e-07
SLC38A11	0.415528	-1.26698	1.84066e-07
KCNH8	0.416418	-1.2639	7.66458e-12
CCL2	2.3985	1.26213	1.78663e-05
AS3MT	2.39503	1.26004	0.00735804
IL23R	0.418942	-1.25518	1.48613e-05
PTGES	0.41954	-1.25312	0.00587333
RPL7P23	0.420476	-1.2499	0.000317708
OAS2	2.34199	1.22773	1.14006e-24
EIF2AK2	2.33899	1.22589	6.3638e-22
PLSCR1	2.33139	1.22119	2.35976e-20
OLAH	2.3309	1.22089	0.000519789
DBH-AS1	0.432492	-1.20925	3.73127e-10
VPREB3	0.432859	-1.20803	8.47683e-13
PCDH1	0.433269	-1.20667	1.61861e-08
PTGFR	2.30038	1.20187	0.000433193
SLC2A14	2.2979	1.20031	0.00557249
DSP	0.436467	-1.19606	0.039747
KRT73	0.437411	-1.19294	0.000116152
GBP6	2.28415	1.19165	1.5094e-07
FCRL1	0.441034	-1.18104	5.47544e-14
TNFAIP6	2.26277	1.17809	3.07089e-10
ANOS1	2.24088	1.16407	4.87591e-05
IGHV5-78	0.446386	-1.16364	1.367e-08
GBP1	2.23927	1.16303	2.13404e-17
PDCD1LG2	2.23377	1.15948	1.65413e-07
IFITM3	2.23163	1.1581	9.18243e-06
SLC16A11	0.449406	-1.15391	1.03954e-06
LARGE1	0.449849	-1.15249	1.07312e-13
GIMAP3P	0.450707	-1.14974	0.000814888
MST1L	0.450777	-1.14952	0.000446748
TRIM6-TRIM34	2.21602	1.14797	0.0422652
NIPAL4	0.452091	-1.14531	7.33018e-07
FFAR3	2.21162	1.1451	0.00326319
KRT72	0.452342	-1.14451	0.000744458
WFDC21P	0.452676	-1.14345	4.27146e-07
C14orf132	0.454443	-1.13783	1.25935e-08
ETV7	2.19728	1.13572	1.87782e-05
SAMD9L	2.19476	1.13407	1.04177e-18
C1QB	2.1929	1.13284	6.04502e-06
RPS3AP26	0.456219	-1.1322	0.0127309
IGHV3-52	2.19106	1.13163	0.00172067
LTK	0.456518	-1.13126	2.60798e-11
IGHD	0.457311	-1.12875	3.71095e-09
FCRL2	0.461027	-1.11708	5.08267e-14
NIBAN3	0.461722	-1.1149	2.0817e-19
C2	2.16535	1.1146	2.00032e-10
TCL1A	0.462659	-1.11198	1.34147e-08
EXOC3L1	2.157	1.10903	1.78508e-05
BMS1P4	0.46421	-1.10715	1.1894e-06
OR2A20P	0.466226	-1.1009	0.0478584
CORO2B	0.467482	-1.09702	9.67884e-06
RPL23AP60	2.12993	1.0908	0.0376311
SCN3A	0.470587	-1.08747	1.10281e-07
COL13A1	0.470855	-1.08665	1.39813e-05
IFIT5	2.12324	1.08627	2.2891e-21
RTP4	2.11531	1.08087	5.28073e-21
SFRP1	2.10963	1.07699	0.00405542
LINC01013	0.474324	-1.07606	6.01784e-05
RNF175	0.475659	-1.072	5.6257e-08
PRTN3	2.0998	1.07025	0.00911789
RORC	0.47628	-1.07012	8.79906e-13
ZNF860	0.477607	-1.0661	1.72247e-09
GPM6A	0.478094	-1.06463	0.000167308
CXCL10	2.09026	1.06369	3.58181e-07
COL4A3	0.47861	-1.06308	8.85453e-08
SCART1	0.481181	-1.05535	1.70183e-08
ZDHHC11B	0.48168	-1.05385	2.64469e-06
LEF1-AS1	0.481896	-1.05321	5.12502e-10
ZCCHC2	2.07253	1.05139	1.49421e-20
NETO1	0.48294	-1.05009	1.69305e-05
FCGR1A	2.06884	1.04882	1.93014e-09
FAT4	0.483384	-1.04876	1.76555e-05
IGHV3-66	2.06811	1.04831	0.0303336
DMD	0.484795	-1.04455	9.18708e-07
HTR3A	0.485902	-1.04126	1.96584e-05
TNR	0.486012	-1.04094	3.31788e-05
SIGLEC14	2.05483	1.03902	0.00721128
LAP3	2.0542	1.03858	9.58504e-18
BCL2L14	2.05343	1.03803	0.000274146
FN1	2.04362	1.03113	0.00837149
CEACAM6	2.04324	1.03086	0.00513048
DUSP13	2.03582	1.02561	0.000583657
COL19A1	0.492776	-1.021	4.60595e-07
TM4SF19	0.493847	-1.01786	0.0117383
NOG	0.494751	-1.01523	2.48476e-09
NTN4	0.494966	-1.0146	8.3596e-06
RSPH9	2.02014	1.01446	5.54387e-06
CLEC4D	2.01875	1.01346	1.8636e-12
LYPD2	0.495857	-1.012	0.0021853
C1orf220	0.496449	-1.01028	0.0011077
LOC124903372	0.496646	-1.00971	1.21404e-08
RIGI	2.01203	1.00865	7.07731e-20
IFIH1	2.00758	1.00546	7.80941e-24
TRAV1-2	0.499143	-1.00248	3.28178e-08
CFB	2.0004	1.00029	0.000251718
SPIN2A	0.500769	-0.997783	9.88364e-05
CYP4F2	1.99462	0.996112	0.00763408
GDF7	0.503007	-0.991348	0.000553068
WNT3	0.503053	-0.991219	0.000439537
ZBP1	1.98394	0.988365	1.92246e-19
TSHZ2	0.504288	-0.987681	2.27559e-10
CEACAM1	1.98117	0.986355	1.08076e-11
AGRN	1.97989	0.985419	2.7049e-07
HP	1.97324	0.980563	2.89831e-05
IGHV3-64	1.97021	0.978347	0.000560597
RGPD6	0.507924	-0.977315	0.000105838
FBLN2	0.508242	-0.976412	1.44133e-08
SUGT1P4-STRA6LP-CCDC180	0.508392	-0.975987	0.0242558
ADAM12	0.508659	-0.975229	1.24405e-06
AKAP6	0.509683	-0.972328	1.99562e-08
IGKV1D-17	1.95847	0.969727	0.00375358
MYOM2	0.511503	-0.967187	0.0355603
COL5A3	0.512987	-0.963005	0.011253
MIR600HG	0.513045	-0.962843	9.526e-18
PARP14	1.94252	0.957929	1.30288e-17
RPL5P23	0.515137	-0.956973	0.00176794
TRIM22	1.93802	0.95458	2.2891e-21
CD22	0.516237	-0.953894	7.38772e-14
PARP9	1.93648	0.953438	6.12508e-17
PJVK	0.516455	-0.953284	4.11901e-06
LGALS3BP	1.93526	0.952525	5.40799e-16
ELANE	1.93266	0.95059	0.0115914
IGHV3-71	1.93234	0.950349	0.00492415
SLC26A8	1.9318	0.949949	1.08795e-06
PHLDA3	1.93161	0.949803	0.000114764
DEFA4	1.93088	0.949257	0.00842169
SLC22A17	0.518016	-0.948932	1.32982e-10
LAMC3	0.518154	-0.948546	0.000929461
OLR1	1.9218	0.942459	0.00228043
BOK	0.520482	-0.94208	0.00602275
SDC1	1.91941	0.940661	0.00378916
KCNN3	1.91785	0.939489	0.000183239
TNFRSF13C	0.521649	-0.938848	4.17264e-10
CCN2	0.521991	-0.937902	0.00310864
SNX22	0.522398	-0.93678	1.8636e-12
MMP8	1.91346	0.93618	0.0050535
OSBPL10	0.522706	-0.935929	4.30135e-12
FCRLA	0.524903	-0.929877	2.36619e-12
ENAH	0.525968	-0.926954	0.000457161
PTPRG	0.52623	-0.926235	0.000332244
LCN10	0.526781	-0.924724	4.35895e-10
DSC1	0.526988	-0.924158	8.17162e-05
ABCA13	1.89683	0.923589	0.00192696
CLEC17A	0.5277	-0.922211	1.62269e-10
RNASE1	1.89192	0.919848	0.000908124
ADAM23	0.528728	-0.919402	2.5728e-06
SARDH	0.52916	-0.918225	8.47183e-09
HLA-DOB	0.530268	-0.915206	3.88409e-13
SUCNR1	1.87963	0.910452	1.28961e-06
DDX60L	1.87064	0.903529	1.10987e-13
DOCK4	1.87062	0.903519	3.11605e-08
HERC6	1.86972	0.902825	3.11063e-19
BMAL2	1.86745	0.901073	2.51994e-08
SOX7	0.536337	-0.898789	0.000190163
CAND2	0.536446	-0.898494	1.67011e-06
LOC124904411	1.86375	0.898206	0.0089228
GPM6B	0.537012	-0.896974	0.00167837
MDS2	0.537275	-0.896267	9.70772e-11
DLGAP5	1.861	0.896078	3.95045e-06
CXCR5	0.538374	-0.893318	6.66951e-13
SLC4A3	0.539051	-0.891507	4.50844e-07
SMIM10L2A	0.539751	-0.889634	9.04968e-08
TNFSF13B	1.85171	0.888858	2.39515e-15
RBFOX2	0.540412	-0.88787	5.65293e-07
EPHB2	1.84896	0.886717	4.68492e-08
LINC00304	0.540868	-0.886652	0.000287509
PBK	1.84729	0.885409	0.0010214
CD274	1.84683	0.885051	2.87432e-08
MS4A1	0.541488	-0.884999	1.20796e-11
LOC100421402	1.84651	0.884804	0.0287174
ABCA1	1.8452	0.883779	5.60252e-09
LINC01857	0.542325	-0.882771	1.73538e-05
PPM1J	0.542465	-0.882398	1.09728e-06
LRRC43	0.543669	-0.8792	0.000437696
DNASE1L3	0.543895	-0.878601	3.18123e-07
LINC02904	1.8371	0.877431	0.0016747
FCER2	0.544681	-0.876516	1.33599e-07
NRN1	1.83512	0.875874	0.0017413
LAMA5	0.545078	-0.875464	2.94505e-06
ASIC3	0.546261	-0.872338	4.75406e-08
ABCB4	0.546467	-0.871793	8.69162e-09
IGHE	0.54669	-0.871205	0.0116653
LINC01644	0.54745	-0.869202	0.0034984
STAT1	1.82634	0.868956	3.22458e-17
MGAM2	1.82436	0.867387	0.000144609
WNT7A	0.548437	-0.866603	1.20687e-09
FLT4	0.548591	-0.866197	3.02755e-07
RGS7	0.549172	-0.864669	0.000364256
LOC105370792	0.549174	-0.864664	2.43622e-06
IFI35	1.81989	0.863851	1.36684e-15
GBP5	1.81841	0.862676	1.41636e-09
TRBV6-4	0.550463	-0.861283	0.00018109
HELZ2	1.8155	0.860364	4.36001e-13
WNT16	0.551222	-0.859295	0.000311206
SORCS3	0.551427	-0.858758	0.000425312
LMNTD2-AS1	0.55261	-0.855667	3.66313e-07
DRC1	1.80837	0.854687	0.00030269
IGLV3-21	1.80562	0.852496	0.000562834
PAX5	0.553875	-0.852368	2.35715e-09
ALS2CL	0.554027	-0.851971	2.3068e-11
BLK	0.554132	-0.851699	2.11029e-12
MATN2	0.554267	-0.851348	0.00031229
CEACAM8	1.80132	0.849058	0.0118981
KHDRBS2	0.556412	-0.845775	9.0741e-05
PRR22	0.556423	-0.845746	7.33607e-05
NMUR1	0.556503	-0.845539	7.71048e-08
RNA5-8SP6	0.557162	-0.843831	0.0323086
LTF	1.79416	0.843307	0.010514
TNFSF10	1.79376	0.84299	5.42372e-18
SPIB	0.558564	-0.840206	5.44975e-13
IGLV1-41	1.78908	0.839215	0.040066
ZNF727	0.559083	-0.838866	0.014103
SMARCA1	0.559177	-0.838624	0.000105345
DHRS9	1.78702	0.837558	1.32051e-07
LINC00639	1.78594	0.836682	0.00229066
PCDH9	0.560648	-0.834833	2.46922e-06
DBNDD1	0.561003	-0.83392	2.82684e-07
TNNC1	0.561444	-0.832785	0.000178801
SCNN1D	0.562112	-0.831069	3.72149e-08
ARHGAP20	0.56233	-0.830511	0.00133114
MIR3945HG	1.7764	0.828955	2.53965e-05
GATM	0.563075	-0.828601	2.92459e-08
IL1RN	1.77495	0.82778	7.4891e-12
CD19	0.563479	-0.827566	6.9365e-10
CD79A	0.564375	-0.825274	1.88206e-09
CEROX1	0.564821	-0.824136	6.93071e-06
KIF14	1.77002	0.823762	0.000110623
RPS17P16	0.565073	-0.823491	0.0210031
MT2A	1.76878	0.822751	1.41636e-09
HES4	1.76826	0.822329	0.0049944
APOL4	1.76667	0.821031	0.000917469
BANK1	0.566204	-0.820607	2.06538e-13
MIR124-1HG	1.76569	0.820232	0.00683593
NEXMIF	0.566429	-0.820034	5.1496e-05
CAV1	1.76508	0.819737	0.000191382
PRICKLE2	0.568243	-0.815419	0.00211156
APOBEC3B	1.75907	0.814814	0.0201073
DOK7	0.570815	-0.808904	0.000349017
SAMD9	1.75148	0.808571	7.02067e-19
EIF4A1P2	1.74939	0.806848	0.0363463
E2F8	1.74584	0.803923	0.000224733
NCS1	0.572959	-0.803496	0.000671258
IGHV1-24	1.74409	0.802471	0.00073279
E2F7	1.74383	0.802261	0.000284058
NAIP	1.74267	0.801297	3.22881e-09
BMX	1.74171	0.800508	3.44576e-05
RCAN2	1.73957	0.798728	0.0174704
LARGE2	0.575129	-0.798043	1.91616e-10
CA1	1.73869	0.798004	0.00232405
GPNMB	1.73744	0.796959	0.000199989
TMEM92	1.73665	0.796306	0.0114278
HBD	1.73646	0.796148	0.00615008
FAM225A	1.73606	0.795817	0.000620801
TSPAN13	0.576183	-0.7954	2.6117e-11
ZNF135	0.577254	-0.792722	3.37661e-07
CD200	0.578082	-0.790655	1.47533e-08
EBF4	0.578424	-0.789802	1.98081e-06
IL6-AS1	0.578822	-0.788807	0.00740229
TCN1	1.72663	0.787962	4.1942e-06
CRISP3	1.7259	0.787345	0.0055522
SYN2	1.72513	0.786704	0.00125951
CRIP2	0.580296	-0.785139	9.99978e-05
KRT73-AS1	0.580767	-0.783968	0.00101796
TOP2A	1.72138	0.783565	2.79447e-07
SLC16A10	0.581146	-0.783027	1.77135e-08
COLQ	0.581425	-0.782335	2.46389e-08
EBF1	0.581449	-0.782275	7.24707e-09
LEP	1.71912	0.781672	0.00561932
ANXA3	1.71496	0.778176	6.1638e-05
PMEPA1	0.583388	-0.777471	1.91224e-11
FRMD3	1.71271	0.776279	1.49218e-08
IGHV2-70D	1.71268	0.77626	0.0052607
C3AR1	1.71069	0.774582	2.69587e-10
CEP295NL	1.70933	0.773435	0.00725971
IRF7	1.70762	0.771983	1.96543e-08
PODN	0.585959	-0.771129	0.00341566
C22orf15	0.585992	-0.771047	0.000179486
ELOVL4	0.586086	-0.770815	6.71461e-07
DNAJC5B	0.586161	-0.770632	0.00238294
MELK	1.70543	0.770132	0.000163478
MYO10	1.70169	0.766965	1.61602e-05
ATF3	1.70122	0.766569	6.32441e-07
RPS2P55	0.587942	-0.766253	0.0199309
RTEL1-TNFRSF6B	0.588442	-0.765028	1.27807e-05
RNASE3	1.69863	0.764371	0.00487703
RNASE2	1.69824	0.76404	3.03324e-07
TMPRSS11E	1.69771	0.763592	0.0232532
SCARA5	0.589256	-0.763033	0.00602193
COL17A1	1.69686	0.762871	0.0326501
CD72	0.589457	-0.762543	9.88016e-10
PNMA3	0.589673	-0.762013	1.29925e-05
IGKV1-33	1.69535	0.761586	8.60621e-05
ADGRG6	0.590152	-0.760842	0.000402254
UBE2L6	1.69386	0.760315	1.09797e-16
BNC2	0.590372	-0.760304	0.000802962
PEG10	0.590416	-0.760197	4.52737e-06
FAM153A	0.591152	-0.758398	0.000217368
FEZ1	0.591277	-0.758095	7.67551e-06
FKBP10	0.591409	-0.757772	0.00734965
COL27A1	0.591871	-0.756645	0.0137859
APOL6	1.68924	0.756372	9.62209e-18
PRKAG2-AS2	1.68916	0.756308	0.00314511
KIR3DL1	0.592105	-0.756074	0.00237977
PRUNE2	1.68885	0.756042	0.0153325
PTPRK	0.592306	-0.755584	2.51828e-08
CD79B	0.592887	-0.75417	8.00612e-11
RHAG	1.68554	0.753209	0.0079389
TGFB3	0.593348	-0.75305	1.91616e-10
CDHR3	0.593515	-0.752643	1.9164e-08
ARVCF	0.593797	-0.751958	8.513e-06
PRKN	0.593983	-0.751507	0.000345313
DTX3L	1.68224	0.75038	9.80387e-22
CEP55	1.68173	0.749942	1.51189e-05
RPL27AP6	0.594895	-0.749293	0.000586919
NT5C3A	1.68001	0.748467	4.42698e-16
LHFPL2	1.67955	0.748078	6.10642e-16
ULK4P1	1.67771	0.746492	0.0269097
FAM86B1	0.596102	-0.74637	0.0111971
LGSN	1.67717	0.74603	0.0466972
KIAA1958	1.67612	0.745125	7.27486e-15
ZNF415	0.596952	-0.744313	0.00356998
NEIL1	0.596994	-0.744211	6.87446e-08
KRT5	0.597352	-0.743346	0.014814
CDC25A	1.67319	0.742599	0.000704512
IGKV3D-20	1.67252	0.742026	0.0173211
APOBEC3A	1.67131	0.740976	8.43619e-08
PRRT2	0.598511	-0.74055	1.96584e-05
TTC34	0.598624	-0.740277	0.000754105
AFF3	0.599226	-0.738827	3.09378e-11
CATSPER2	0.599919	-0.73716	4.33031e-07
MUC16	0.600533	-0.735684	0.0351712
RAI14	0.600869	-0.734878	0.00219013
SERPINB10	1.66368	0.734377	0.00573287
TRGV9	0.601428	-0.733536	0.000399691
CDCA2	1.66262	0.733458	0.000457869
LINC00996	0.601686	-0.732917	1.95532e-06
AJAP1	0.601725	-0.732823	0.00216851
RPL21P28	0.601732	-0.732807	0.0454377
TRAV1-1	0.601838	-0.732554	0.000729127
RPS3P3	0.601948	-0.73229	2.98662e-05
CACNA1I	0.601951	-0.732282	4.14836e-09
IL17RE	0.602554	-0.730838	0.000162539
KCNJ10	1.65934	0.730607	0.0324521
TMEM140	1.65894	0.730263	5.36878e-11
PARP11-AS1	0.603041	-0.729671	3.33845e-06
HRK	0.603057	-0.729634	0.0050806
MMP9	1.65782	0.729286	0.000773093
ASPM	1.6576	0.729096	1.77154e-05
UGT8	0.603433	-0.728735	2.83774e-05
GRIN3A	1.65683	0.728424	1.0613e-05
CARNS1	0.603676	-0.728153	1.31404e-11
CELA1	0.60388	-0.727665	0.000891638
C12orf42	0.603959	-0.727478	1.16306e-09
NEXN	1.65559	0.727347	3.32387e-08
H3C4	1.65526	0.727058	0.00187035
PCOLCE2	1.65456	0.726447	0.0362767
RNF213	1.65294	0.725037	1.35528e-19
LRRC36	0.604993	-0.72501	0.00130294
DIRAS1	0.605003	-0.724986	0.000760914
ARHGEF25	0.605126	-0.724694	0.000597038
TAS2R20	0.605246	-0.724406	0.000886262
LINC01259	0.605274	-0.72434	0.000817678
CBLN3	0.605503	-0.723793	9.58735e-05
ANKK1	0.605783	-0.723128	0.00157225
MKI67	1.64983	0.722316	1.70168e-06
STAT2	1.64933	0.721878	6.67259e-14
NECTIN2	1.64923	0.721795	0.0270932
GNB3	0.606354	-0.721768	0.00103251
TYMS	1.64879	0.72141	2.77689e-06
CCR1	1.64865	0.721289	4.66381e-10
ADAMTS10	0.606641	-0.721085	3.12082e-08
KIF20A	1.64464	0.717774	0.000945435
HTRA3	1.64412	0.717319	0.0355451
LINC01781	0.608603	-0.716428	0.000305696
MSR1	1.6415	0.715016	0.000755438
MX2	1.64134	0.714872	6.60194e-12
CHMP5	1.64114	0.7147	1.45667e-17
CKAP2L	1.64065	0.714263	0.000684903
UICLM	0.609883	-0.713395	0.00122822
ID3	0.609999	-0.713121	1.54615e-09
ARHGAP29	1.6389	0.712728	0.000122916
IGLV1-40	1.63842	0.712305	0.000663337
PRRG4	1.63842	0.712302	2.52944e-07
CDH24	0.610418	-0.71213	9.117e-06
CYP2E1	0.611072	-0.710586	0.000156273
SAPCD1	0.611415	-0.709775	0.00783342
NAP1L3	0.611508	-0.709557	1.28375e-11
RRM2	1.63352	0.707982	2.58208e-05
LINC01093	1.63346	0.707935	0.0291575
GPR84	1.63346	0.707929	4.07154e-06
COL5A1	0.612243	-0.707823	0.00219935
DHX58	1.63171	0.706385	2.44928e-11
CDC6	1.63104	0.705793	5.01935e-06
LAMA2	0.613586	-0.704663	1.63564e-06
ERFL	0.613977	-0.703743	0.000138152
ARK2C	0.614305	-0.702972	4.07263e-05
LIMS2	0.614376	-0.702806	6.86829e-06
SLC22A16	1.62721	0.702402	0.00135132
GNB4	1.62698	0.702197	4.4245e-11
SCAT8	1.62675	0.701994	4.15742e-09
BPI	1.62448	0.699974	0.0045495
NPM1P25	0.615698	-0.699705	3.34437e-06
NTNG2	1.62347	0.699076	8.98693e-06
ESCO2	1.62269	0.698391	0.000189999
SEMA5A	0.616551	-0.697708	0.00104571
PARP12	1.62174	0.697539	1.48571e-13
IFI16	1.62137	0.697214	6.86762e-20
EEF1B2P6	0.617069	-0.696495	0.0338913
LOC105372321	1.6199	0.695907	0.0133136
KDM5D	0.617403	-0.695716	0.000726707
CFAP58-DT	1.6194	0.695463	3.16395e-05
BCL2A1	1.61934	0.695404	4.72454e-07
ZNF582-DT	0.617696	-0.69503	7.86935e-07
MCM10	1.61884	0.694958	0.00245772
ODAD1	0.618178	-0.693906	0.000136686
PNPLA7	0.618196	-0.693865	1.64161e-06
ARG1	1.61695	0.693278	0.00246028
SLC1A7	0.618671	-0.692756	0.0133545
FPGT-TNNI3K	0.61902	-0.691941	0.00257001
CCNB2	1.61524	0.691748	0.000153198
CKLF-CMTM1	1.61521	0.691717	1.95122e-05
IGHG1	1.6148	0.691352	0.00652121
IFITM1	1.61446	0.691049	4.00233e-15
FBXO6	1.61398	0.690626	1.76532e-12
MXRA8	0.620279	-0.689012	0.0186147
GYPA	1.61172	0.688599	0.00695105
CLIC3	0.620575	-0.688322	0.000278401
AGAP1	0.620661	-0.688123	0.000103999
CDHR1	0.621429	-0.686339	1.13401e-05
SNX7	1.60906	0.686217	0.0287174
CDC45	1.60856	0.685774	0.000372759
SCARNA13	0.621904	-0.685237	0.00474175
TPM2	0.622288	-0.684347	2.37355e-07
LINC01907	1.60647	0.683893	0.00234065
RPL24P4	0.622798	-0.683163	0.00994492
H19	1.60532	0.682863	0.0200183
CLEC4E	1.60369	0.681393	2.58398e-07
EML6	0.623656	-0.681178	3.18084e-05
IQSEC3-AS2	1.60249	0.680313	0.0253189
ISM1	0.624334	-0.679611	0.000171799
AK5	0.624452	-0.679338	5.21189e-07
MND1	1.60124	0.679193	0.0121353
MIR663AHG	0.624516	-0.679189	0.023205
FBLN7	0.624562	-0.679084	5.2933e-08
PIK3IP1-DT	0.624675	-0.678823	0.00295267
COBLL1	0.624791	-0.678555	2.21644e-08
GRIP1	0.624836	-0.678451	0.000211401
ZNF835	0.625583	-0.676726	4.78538e-05
EYS	1.59762	0.675924	0.0027054
CYSLTR1	1.59742	0.675742	8.91458e-19
SEMA4G	0.62611	-0.675512	0.0013004
TRPC1	0.626126	-0.675476	1.1059e-07
SYT17	0.626682	-0.674194	1.86045e-06
TTC39A	0.626777	-0.673976	0.00165653
MS4A4A	1.59525	0.673784	1.07016e-07
ANLN	1.59513	0.673673	4.91015e-05
KLRB1	0.627428	-0.672479	9.96384e-08
MPO	1.59354	0.672237	0.00311595
OVGP1	0.627953	-0.671272	5.17523e-07
SEPTIN4	1.59171	0.670574	1.01027e-05
CNN3	0.628453	-0.670124	1.13401e-05
PLXDC1	0.628521	-0.669967	4.53963e-07
IGHM	0.628772	-0.669391	4.35434e-05
SLC1A3	1.59005	0.669071	0.000156343
NMI	1.58942	0.668499	1.52817e-15
ADAMTS1	0.629734	-0.667185	0.000314003
CASP5	1.5872	0.666483	0.000208456
IGLV1-51	1.58674	0.666067	0.00273414
FAM81A	0.630345	-0.665787	0.000825771
ADORA1	0.630391	-0.665682	0.0247234
TPX2	1.58604	0.665433	2.89218e-06
TICRR	1.58476	0.664265	0.00378289
RPS10P9	0.631342	-0.663507	0.00489078
KCNIP2	0.631352	-0.663484	2.53795e-06
PKIG	0.631649	-0.662806	6.42156e-09
KCNJ15	1.5831	0.662755	3.35147e-05
PRCD	0.631782	-0.662501	0.0042361
WDFY3-AS2	1.58266	0.662356	0.000308323
F5	1.58199	0.661739	6.98904e-08
NAIPP3	1.58157	0.661359	3.15498e-05
TDRD7	1.58151	0.661305	4.41089e-23
LYPD6B	0.632532	-0.660789	0.0333257
KIF4A	1.58087	0.660716	0.000679756
IL17RB	0.632996	-0.659732	0.0171182
ATP1B2	1.57977	0.659716	0.018242
RPH3A	1.57966	0.659613	0.00674643
POLQ	1.57941	0.659388	6.08713e-05
PPP1R14A	0.633264	-0.659121	0.000418926
NRCAM	0.633365	-0.658891	0.00694425
DTL	1.5784	0.658466	8.25856e-05
GBP4	1.57821	0.658291	9.90588e-11
POU6F1	0.633707	-0.658113	1.76532e-12
DIAPH3	1.57793	0.658031	0.0100955
KCTD21-AS1	0.634057	-0.657316	0.0310907
RTP5	0.634377	-0.656588	0.0111368
TOR1B	1.57605	0.65631	2.10984e-19
EDAR	0.634528	-0.656243	1.41091e-05
OR52K3P	1.57498	0.655338	6.78528e-06
ZNF462	1.57437	0.65477	0.00783076
NRXN2	0.635428	-0.6542	0.00860787
GLIS3	0.635555	-0.653911	0.00511811
RHOBTB3	0.635612	-0.653782	4.51497e-07
DMRTC1B	0.635636	-0.653727	0.00129804
SASH1	1.57235	0.652923	4.36589e-05
TNK1	0.636302	-0.652217	9.14206e-07
LZTS3	0.636427	-0.651932	5.50532e-06
TRIM5	1.57069	0.651394	8.49507e-20
LGALS9B	0.636915	-0.650827	0.0350209
QPCT	1.56942	0.650233	1.01496e-06
IGF2BP3	1.56889	0.649746	1.479e-05
SCN4A	0.637796	-0.648834	0.00471749
BEND5	0.637919	-0.648554	3.12249e-06
ZNF662	0.637934	-0.648521	0.000102557
LINC02614	0.638328	-0.64763	0.00816555
SH2D1B	0.638428	-0.647404	2.57197e-05
NAV3	1.56594	0.647025	0.0232405
TLE1	0.638628	-0.646952	3.46174e-09
PCLAF	1.56547	0.6466	0.000964355
ADM5	0.638911	-0.646313	0.00581904
FGD4	1.5649	0.646071	4.63799e-11
ZNF471	0.639286	-0.645466	0.00193593
TDRD9	1.56337	0.644659	6.4964e-05
DLC1	1.56319	0.644489	0.000313759
AIM2	1.56289	0.644217	9.63094e-08
RHPN1	0.639939	-0.643994	2.51359e-05
PDLIM1P4	1.56211	0.6435	0.00174356
ELL3	0.640671	-0.642344	5.23533e-05
KLHDC7B	1.55999	0.641541	2.5306e-09
PRRG1	1.55975	0.641315	0.011627
LGALS4	0.641206	-0.641141	0.000639496
CLSPN	1.55954	0.641117	2.74491e-05
IGF2	1.55857	0.640221	0.0498965
CRB3	0.642023	-0.639304	0.00320389
NAIPP1	1.55652	0.638323	5.37953e-05
GOLGA8A	0.642715	-0.637748	6.28718e-06
MAB21L3	1.55428	0.636242	0.0281063
CCNB3	0.643616	-0.635727	0.00162863
CORO6	0.643866	-0.635167	0.000312047
PTGDS	0.643926	-0.635033	0.000924066
NPHP1	0.644224	-0.634365	0.00160815
PPARG	1.55212	0.634239	0.0189166
PTPRS	0.644465	-0.633825	2.67712e-06
GUSBP9	0.64463	-0.633457	0.00861618
TLR4	1.55115	0.63334	1.44055e-08
ITGA1	1.55051	0.632746	3.07769e-07
RDH16	0.645053	-0.63251	0.000144257
APBA1	0.645059	-0.632497	1.26943e-05
CATIP-AS1	0.645093	-0.63242	0.0023075
SAP30	1.54943	0.631739	1.56382e-10
IDO1	1.54937	0.631684	0.0013667
IGLV6-57	1.54916	0.631484	0.0169288
CHDH	0.645523	-0.63146	0.0101373
PML	1.54908	0.63141	2.40613e-14
LINC01237	0.64556	-0.631378	0.00797148
WNT10B	0.645938	-0.630532	6.70237e-06
TAP2	1.54788	0.630289	1.53755e-12
LOC105375924	1.54749	0.62993	0.0155992
TSPOAP1	0.646593	-0.629071	1.10373e-06
CEP126	0.647064	-0.628019	1.22049e-08
BIRC5	1.54525	0.627838	0.000365015
KCNK10	0.647175	-0.627772	0.00674027
CCR12P	0.647516	-0.627012	0.00416425
FSD1	0.647581	-0.626868	0.00129025
HNRNPA1P70	0.647664	-0.626683	0.00468767
CNTNAP1	0.647895	-0.626169	2.011e-06
AGAP4	0.648379	-0.62509	0.0267108
IRGM	0.648389	-0.625069	0.000150023
CARD16	1.54222	0.625004	1.88305e-08
NEK2	1.54181	0.624621	0.00502286
ROR1	0.64868	-0.624421	0.0347524
LCN2	1.54104	0.6239	0.0188816
SAMD4A	1.54073	0.623613	2.26689e-07
ERICH6-AS1	0.649248	-0.623159	1.16086e-06
CCR6	0.649318	-0.623003	9.19897e-11
TAP1	1.53879	0.6218	2.08159e-16
EIF1AY	1.53861	0.621629	0.00285738
ZNF154	0.650308	-0.620805	2.12884e-05
CRIP3	0.650424	-0.620547	5.05735e-05
FAM8A1	1.5369	0.620022	2.51755e-10
TRBV23-1	0.650848	-0.619607	0.00102833
NDC80	1.53589	0.619078	1.95806e-11
OR2B6	1.53568	0.618881	0.0247944
TMEM238	0.651561	-0.618027	0.00971776
PLBD1-AS1	1.5341	0.617394	0.00101493
RPL10AP6	0.652035	-0.616978	0.0149034
GGT5	0.652084	-0.61687	0.0148285
ZNF418	0.652191	-0.616634	1.98081e-06
KCNJ2-AS1	1.53233	0.615726	0.000195816
DEPDC1	1.53159	0.615034	0.0262985
COL4A4	0.652949	-0.614958	0.000276326
HJURP	1.53116	0.614626	0.00142688
GPRASP1	0.653445	-0.613862	6.86635e-09
FFAR2	1.52981	0.613353	1.70743e-05
LY96	1.52971	0.613256	2.04824e-06
SGCE	0.654023	-0.612586	0.00676237
PIRAT1	1.52836	0.611981	0.000105641
FAM110C	0.654455	-0.611635	0.0014771
LINC02218	1.52733	0.611011	0.00222205
AKR1C3	0.654804	-0.610865	3.71133e-05
APOL1	1.52716	0.610854	1.57351e-11
TYMP	1.52673	0.61044	2.97193e-07
SDK1	0.655015	-0.610399	0.0242551
ADD2	0.655019	-0.610391	2.31615e-09
TRPV3	0.655172	-0.610055	0.00194852
NTN5	0.655176	-0.610047	0.00377242
ELOVL3	1.52592	0.609682	0.0013227
PRDM5	1.52558	0.609362	0.00101037
DIPK1B	0.655675	-0.608947	0.00296566
LRRK2	1.52513	0.608935	4.3593e-07
CAPN14	0.656174	-0.607851	0.00343168
PCSK4	0.656191	-0.607812	0.0133067
CHRM3-AS2	0.656202	-0.607788	3.83133e-05
PRSS30P	0.656273	-0.607631	0.00411618
CLEC6A	1.52257	0.606512	0.00146296
CAPN5	0.656876	-0.606306	9.45434e-10
NBN	1.52231	0.606261	7.29044e-19
CENPA	1.52144	0.60544	0.0117383
PLCH2	0.657385	-0.60519	5.04977e-05
LMNTD2	0.6574	-0.605156	0.000105081
H4C8	1.52101	0.60503	0.000149984
CACNA1C-AS2	0.657884	-0.604095	1.17236e-05
TRPV4	1.51997	0.60404	0.00673124
PDZD4	0.657951	-0.603948	5.09824e-06
BCL7A	0.658147	-0.603517	1.44857e-08
TUB	0.658357	-0.603058	0.0312163
FCAR	1.51847	0.602615	6.84307e-06
RPS6KL1	0.65858	-0.60257	0.00135078
CD1C	0.658675	-0.60236	3.93785e-10
MAP2K6	1.51814	0.602302	1.35733e-18
RIC3	0.658761	-0.602173	7.61184e-06
MTARC1	1.51747	0.601672	1.62428e-06
ADGRA3	0.659154	-0.601312	1.77461e-05
SKA3	1.51645	0.600701	0.0145163
ANKRD24	0.659699	-0.600121	0.00792423
SLC29A2	0.659798	-0.599905	9.47212e-08
MCOLN3	1.51558	0.599867	0.0156677
FCGR3B	1.51551	0.599801	0.000263017
PLLP	0.660167	-0.599098	0.00477074
EDA2R	1.51474	0.599068	0.0165913
HLA-DOA	0.66033	-0.59874	6.33334e-10
IGKV1-16	1.51436	0.598711	0.0135156
KLK1	0.660787	-0.597743	0.00659046
FBXL13	1.51327	0.59767	0.000381186
LTBP3	0.661013	-0.59725	6.24006e-09
FAM72B	1.51282	0.597243	0.0296571
MMP15	0.661104	-0.597051	0.00171607
SPON2	0.661174	-0.596898	0.000566993
DDR1	0.661419	-0.596363	4.38084e-08
ZFP28	0.661608	-0.595951	5.86228e-09
LILRA5	1.5111	0.5956	5.10722e-06
ZNF438	1.51086	0.595372	1.98057e-10
USP44	0.662087	-0.594907	1.32985e-05
AZIN2	0.66219	-0.594683	4.26282e-07
SHISA5	1.51013	0.594675	4.74202e-14
DENND2B	0.662227	-0.594602	0.00393937
TSPAN15	0.662267	-0.594514	0.000856572
CARD6	1.50955	0.594123	9.5573e-16
DDX10P1	1.50945	0.594028	0.049443
SIPA1L2	1.50936	0.593935	6.11765e-05
DSC2	1.50932	0.593903	0.00123141
S100A8	1.50876	0.593359	0.000144211
TTC23L-AS1	0.663057	-0.592795	0.00422152
OBSCN	0.663402	-0.592044	4.8932e-07
ADAR	1.5073	0.591962	1.71119e-17
CD207	0.663784	-0.591215	0.0433304
TRAV2	0.664386	-0.589906	1.56971e-05
TPBG	0.664415	-0.589843	0.0184527
TASL	1.50484	0.58961	4.38896e-17
FAM184A	0.664623	-0.589391	1.83496e-05
MRNIP	0.664701	-0.589222	1.60981e-09
BCAT1	1.50434	0.589132	8.91032e-05
AXIN2	0.664791	-0.589028	1.07872e-08
EXPH5	0.664812	-0.588981	4.74373e-05
TRANK1	1.50322	0.588059	1.10814e-14
LRRN1	1.50279	0.587647	0.000121428
ZNF709	0.665557	-0.587367	0.0119165
GALM	1.50247	0.587336	1.05701e-18
PIK3AP1	1.5019	0.586792	3.01483e-16
GRM2	0.665939	-0.586539	0.00615039
RPL10AP11	0.666009	-0.586386	0.0175004
ZCCHC18	0.666106	-0.586177	9.40406e-08
MMP11	0.666435	-0.585464	3.41207e-05
SHISA2	0.666545	-0.585226	0.0222514
TTN	0.666579	-0.585151	1.40925e-05
PFN2	0.666591	-0.585127	3.45014e-06
GSTM2	0.666736	-0.584812	1.70833e-05
LINC01800	0.666989	-0.584265	0.0124331
GBP2	1.49887	0.583873	7.80325e-10
RASD1	0.667326	-0.583536	0.0134668
BST1	1.4984	0.583426	8.66683e-10
BORCS8-MEF2B	0.667574	-0.583001	0.0138638
E2F5	0.667622	-0.582897	8.6671e-09
CDC20	1.49781	0.582856	0.00569976
RRAGD	1.4977	0.582748	3.21861e-11
P2RX5	0.667846	-0.582413	6.56105e-09
LOC728488	1.49719	0.582261	0.0378506
KLHDC8B	1.49708	0.582148	4.79739e-06
ACSL1	1.49706	0.582127	0.000148037
B3GNT5	1.4965	0.581591	1.49161e-06
BEND4	0.668233	-0.581577	2.61135e-05
ANKRD18A	0.668259	-0.581522	0.023966
PRSS53	0.668282	-0.581471	2.77689e-06
ODF3B	1.49636	0.58146	0.000374073
CDKN2B	1.49631	0.58141	3.78558e-06
ZNF528-AS1	0.668431	-0.581149	0.000300433
PDK4	1.49582	0.580934	0.00146607
SP110	1.49559	0.580715	5.85105e-17
IL27	1.49551	0.580636	0.016089
TNS2	0.668771	-0.580416	0.00303748
TTK	1.49501	0.580154	0.000400912
SMCHD1	1.49467	0.579828	2.15227e-10
ASAH2	0.669109	-0.579687	0.0012277
SEC14L1P1	0.669115	-0.579674	0.00561932
ENPP1	0.669156	-0.579586	0.00310827
HIP1R	0.669381	-0.579099	7.92555e-11
DYSF	1.49373	0.578915	3.70549e-05
LOC102723566	0.669577	-0.578678	0.000148943
AKR1E2	0.669588	-0.578655	0.0108557
SLC28A3	1.49334	0.578542	0.00875422
SPATA6L	0.669698	-0.578418	0.00340329
RPS2P20	0.66983	-0.578132	0.016747
XXYLT1-AS2	1.4928	0.578022	0.00856596
TNNC2	0.66996	-0.577853	0.0072163
CCN3	1.49257	0.577798	0.000155777
ZNF793	0.669998	-0.577771	9.6206e-07
GTSE1	1.49244	0.577673	0.0002647
TRAFD1	1.49229	0.577532	3.08352e-18
XKRX	0.670366	-0.57698	0.00099443
GRIN2D	1.49137	0.576639	0.00143686
HOXB-AS1	0.670525	-0.576637	0.00171223
CELSR1	0.670694	-0.576273	8.06479e-06
MROH7	0.670757	-0.576137	0.0332816
NCAPG	1.4905	0.575793	0.000516725
B3GALT2	0.671142	-0.57531	0.00119431
GGT7	0.671169	-0.575253	5.85033e-11
HYI	0.671266	-0.575044	2.03758e-10
TRAV34	0.671453	-0.574641	0.0298086
NAT8L	0.671701	-0.574109	0.0319548
ZNF667	0.672069	-0.573319	0.00364815
OBSCN-AS1	0.672608	-0.572162	0.000438022
NFIL3	1.48626	0.571682	2.58398e-07
CR2	0.672948	-0.571433	5.14325e-06
ROBO3	0.673047	-0.571222	1.479e-05
TEPP	0.67327	-0.570743	0.00570103
CHTF18	0.673403	-0.570457	3.34829e-06
ACVR1C	0.67341	-0.570443	4.56598e-05
CDS1	0.673526	-0.570194	0.00117817
C2orf92	0.673637	-0.569956	0.000210439
DDO	1.48438	0.569863	0.011761
TTC28	0.67371	-0.569799	9.8619e-05
JAK2	1.48423	0.569712	4.20673e-13
PRR11	1.48396	0.569452	2.07064e-09
C3	1.48391	0.569403	0.00010039
SYNPO	0.673908	-0.569377	1.25911e-05
MTCL1	0.67396	-0.569266	0.00225513
WDFY3	1.48292	0.568441	4.44891e-06
CTSF	0.674559	-0.567983	2.72034e-09
FAM30A	0.674734	-0.56761	6.28568e-07
SLC45A1	0.675322	-0.566352	0.00751121
LCNL1	0.67556	-0.565843	0.041378
PLCG1-AS1	0.676249	-0.564373	0.0193169
IL31RA	1.47856	0.564195	0.0175004
SLC12A3	0.676389	-0.564075	0.00506167
LOC124906608	1.47825	0.563886	0.0354151
TMC5	1.47818	0.563818	0.044663
H2BC4	1.47804	0.563688	3.50727e-05
NR1D1	0.676675	-0.563464	1.12942e-08
SYNE4	0.676751	-0.563304	0.00180391
SLFN12	1.4771	0.562772	1.32499e-10
ASS1P1	1.47705	0.56272	0.0230095
BAIAP3	0.67715	-0.562453	0.00181453
ENO3	0.67719	-0.562368	5.04307e-07
PADI2	1.47658	0.56226	0.0015258
TRAV10	0.677485	-0.56174	0.000448328
AMN	0.677567	-0.561564	0.000858444
H2BC5	1.47566	0.56136	0.000388408
KCNJ2	1.47505	0.560764	4.72921e-05
CLEC2B	1.47478	0.560502	9.18708e-07
EFNA1	0.678253	-0.560104	0.00223254
UBAP1L	0.678386	-0.559821	1.9624e-05
SHD	0.678432	-0.559725	0.0335114
TFEC	1.47385	0.55959	2.36545e-08
MYOF	1.47368	0.559421	1.49431e-05
FANK1	0.678737	-0.559075	0.00856103
CCRL2	1.4732	0.558953	2.30391e-11
OR52N4	0.678963	-0.558596	0.0190916
PIDD1	0.679011	-0.558494	4.5643e-06
TMEM117	0.679484	-0.557489	1.77083e-06
S100A9	1.4717	0.557484	2.72311e-06
IL11RA	0.679666	-0.557101	2.11769e-06
KL	1.47037	0.556183	0.00450614
MYBPH	0.680121	-0.556136	0.0371052
IGLV1-44	1.47013	0.555941	0.0159471
PDZD2	0.680459	-0.555419	0.00295772
NT5E	0.680631	-0.555055	3.80566e-05
GRB14	1.46862	0.554458	0.0186037
HMMR	1.46833	0.554178	0.00670927
MMP19	1.46826	0.554106	0.0045228
CRISPLD2	1.46748	0.553344	2.72387e-05
PNOC	0.681496	-0.553223	4.5643e-06
MME	1.46724	0.553102	0.000328258
CACNA1H	0.682116	-0.551911	0.00278991
SOAT2	0.682705	-0.550665	0.0235241
TRIM69	1.46435	0.550256	1.49373e-17
AP5B1	1.46396	0.549873	9.99914e-07
EXTL3-AS1	0.683176	-0.549671	0.0103462
CD160	0.683376	-0.549248	0.00089279
CD40LG	0.683644	-0.548682	4.11929e-12
MT1E	1.46121	0.547166	0.0262496
CADM4	1.46114	0.547091	6.15491e-06
FPR2	1.46098	0.546935	5.05994e-05
PAIP2B	0.684503	-0.546871	1.66943e-11
ADGRB2	0.684504	-0.54687	0.00175408
EPHA2	0.684707	-0.546442	0.00690902
CCR9	0.684742	-0.546367	0.00102538
BACE2	0.684769	-0.546311	7.16507e-07
PBX4	0.684816	-0.546212	1.90273e-07
DLG5	0.684827	-0.546189	0.000126895
SYNPO2	1.46021	0.546173	0.0247944
CD1E	0.685075	-0.545666	0.00141855
KIFC2	0.685247	-0.545304	2.72929e-07
BUB1	1.45918	0.545154	6.79137e-05
C1orf127	0.68546	-0.544855	0.00572313
SMOC1	0.685473	-0.544828	0.0306814
DNAAF11	1.45871	0.544688	0.00457702
ZSCAN18	0.685818	-0.544101	4.37748e-09
TMEM163	0.685934	-0.543859	0.0104675
ZNNT1	0.685934	-0.543858	1.24345e-07
DYRK3	1.45768	0.543678	0.00768402
VNN2	1.45743	0.54343	9.52151e-05
COLGALT2	0.686322	-0.543043	0.0200282
S100A12	1.45678	0.542787	0.000602401
PRKY	0.686573	-0.542515	0.0120804
ACTA2	1.45613	0.54214	0.000224018
ATP6V0E2-AS1	0.686752	-0.542138	4.37992e-06
DEPDC1B	1.45599	0.542002	0.00329728
TNFRSF25	0.686926	-0.541773	2.80331e-06
SNED1	0.68699	-0.541639	5.96002e-06
KLF5	1.4555	0.541511	2.33277e-08
LINC01410	1.45541	0.541424	0.000407728
LINC02132	0.6872	-0.541197	0.00188826
SKA1	1.45511	0.541129	0.0031776
IGKV1D-39	1.45506	0.541078	0.0397931
SYCP3	0.687327	-0.540932	0.02378
MNDA	1.45464	0.54066	6.25146e-08
KREMEN1	1.45459	0.540609	0.011462
LMNB1	1.45453	0.540555	6.87446e-08
TRIM21	1.45444	0.540459	1.68008e-14
PNPLA1	1.4542	0.540224	6.73346e-05
BACH2	0.68817	-0.539162	9.69841e-09
MCTP1	1.45308	0.53911	2.60798e-11
FGFBP2	0.688522	-0.538426	0.00457702
PLEKHG1	0.688713	-0.538026	1.41043e-05
MACROD1	0.688737	-0.537975	0.00100379
KLKB1	0.688746	-0.537955	0.0122239
IGHV6-1	1.45146	0.537505	0.0161413
LOC105371795	1.45114	0.537191	0.00272496
SP100	1.45112	0.537169	1.49421e-20
SPEG	0.689297	-0.536802	0.0016994
ERBB2	0.689558	-0.536256	6.81048e-05
FOXM1	1.45001	0.536064	0.00172067
ERG	1.44979	0.535845	0.019918
TMEM123	1.4496	0.535654	5.32719e-15
TRIM73	0.689873	-0.535598	0.000598472
H2BC18	1.44936	0.53542	0.0133554
CACNA1E	1.44903	0.535092	0.00364736
ZNF252P-AS1	0.690257	-0.534794	0.0152342
EGFL8	0.690364	-0.534572	0.000291873
KRT18	0.690437	-0.534417	1.48613e-05
WDR86	0.690458	-0.534375	0.0228635
LINC00968	1.44802	0.534086	5.05851e-05
MPP2	0.690697	-0.533876	0.00523592
ATP2C2-AS1	0.690742	-0.533781	0.0480062
FADS3	0.690973	-0.533299	4.26539e-07
DGCR6	0.691136	-0.532959	0.00145167
AQP9	1.44654	0.532602	0.000107043
SLC2A3	1.44615	0.532213	2.13411e-06
TP53I13	0.691537	-0.532122	1.69921e-07
LPCAT2	1.44598	0.53205	1.25897e-07
RTKN	0.691734	-0.53171	0.001165
TMEM14B-DT	0.691779	-0.531616	0.0159823
VIPR2	0.69194	-0.531281	0.0431798
KIR2DL3	0.691993	-0.531171	0.017876
TRGC1	0.692048	-0.531056	0.00183923
SORT1	1.44487	0.530944	4.09498e-11
FGL2	1.4448	0.530874	7.07331e-11
DRAM1	1.44474	0.530812	4.36001e-13
LINC00861	0.692216	-0.530706	5.78401e-07
FHIT	0.692299	-0.530533	0.000400912
GALNT3	1.44392	0.529987	1.99919e-10
TLR5	1.4438	0.529876	4.72013e-06
NSUN5P1	0.692682	-0.529735	4.8082e-06
NCR3	0.693095	-0.528874	1.40859e-05
VNN1	1.44242	0.528494	0.00632256
ARHGAP33	0.693325	-0.528397	1.32989e-05
GPR27	1.4417	0.527768	3.35949e-05
CUZD1	0.694009	-0.526974	3.11609e-05
TMIGD2	0.694161	-0.526657	3.51004e-05
ZNF837	0.694208	-0.526559	0.0149123
ZNF667-AS1	0.694326	-0.526315	0.000153734
MRC2	0.69467	-0.525601	0.00336216
ZNF540	0.694682	-0.525576	3.34158e-10
SOCS1	1.43935	0.525413	0.00011757
ADM	1.43932	0.525388	0.00261285
FKBP9	1.43923	0.525294	0.000102418
CFAP410	0.694877	-0.525169	1.1696e-06
HMGB2	1.43907	0.525135	1.41617e-09
BST2	1.43901	0.525075	2.3068e-11
ALDH1A2	1.43894	0.525007	0.0111508
NEO1	0.695129	-0.524647	4.63894e-06
ZNF610	0.69513	-0.524645	0.000869694
PTPRN2	1.43853	0.524591	2.31674e-05
LIM2	0.695189	-0.524523	0.0469288
RASAL2	1.43813	0.524191	0.000661384
ACOT9	1.43782	0.523887	4.86139e-19
FMNL2	1.43766	0.523718	0.000118232
PLXDC2	1.43763	0.523695	2.43781e-11
PTP4A1	1.43747	0.523533	7.02067e-19
PLEKHG7	0.695785	-0.523286	0.0354182
KLRF1	0.695791	-0.523274	0.000853529
ZNF684	1.43694	0.522996	1.15127e-09
ZNF385D	0.69625	-0.522324	0.0338793
P2RX6	0.696322	-0.522173	0.0406939
LINC02363	1.436	0.522058	0.0260611
TLR2	1.43587	0.521929	8.10211e-07
SELENOM	0.696441	-0.521927	8.34685e-05
MTUS1	0.696718	-0.521354	0.00227968
ATG9B	0.69676	-0.521267	1.20449e-06
NOXA1	0.696821	-0.521141	0.00222697
ECHDC2	0.696906	-0.520963	3.4811e-06
RFPL2	0.696965	-0.520842	0.0325817
CDKL5	1.43456	0.520606	0.00497009
PALD1	0.697109	-0.520543	0.000540128
FAM229B	0.697183	-0.520391	0.00758793
CDCA5	1.43431	0.520361	0.000750063
PRSS23	0.697373	-0.519997	0.00729405
GUSBP5	0.697439	-0.519861	0.0238441
CNKSR2	0.697519	-0.519695	1.72191e-05
ZNF578	0.697638	-0.519449	0.000526844
MAFB	1.43335	0.519386	1.99299e-07
MCF2L	0.697693	-0.519336	3.57528e-07
GNLY	0.69774	-0.519239	0.00396675
TNIP3	1.43307	0.51911	0.0166128
RAB39A	1.43295	0.518989	0.00167954
PRLR	1.43292	0.518961	0.000828659
DAPP1	1.43279	0.518829	2.08541e-11
LMO2	1.43268	0.518719	1.08727e-11
SAT1	1.43258	0.518618	1.43869e-08
OSBPL6	1.43255	0.518585	0.0235791
NIPSNAP3B	0.698064	-0.518569	0.000169963
RN7SL834P	1.4324	0.518434	0.0287783
FBLN5	0.698393	-0.51789	0.000557738
ZC3HAV1L	1.43136	0.517384	0.0202871
IGHV2-26	1.43119	0.51722	0.044709
AP1G2-AS1	0.698778	-0.517094	2.66671e-05
PKD1P6-NPIPP1	0.698886	-0.516871	0.0153325
SBF2	1.43079	0.516811	1.05936e-10
PAK3	0.698934	-0.516773	0.0247592
IL6R-AS1	0.698986	-0.516664	0.00477074
TAMALIN	0.699119	-0.51639	7.58083e-07
CASP1	1.43027	0.516289	6.24568e-13
SQOR	1.42956	0.515575	3.90241e-15
BEX5	0.699679	-0.515234	4.78538e-05
CHRNA7	1.42903	0.515038	0.0408671
SERPINF1	0.69982	-0.514943	1.4816e-05
SEMA6C	0.699889	-0.514802	1.90685e-06
CCND1	0.699913	-0.514752	0.00129559
POF1B	0.700135	-0.514295	0.0371586
STEAP4	1.42789	0.513885	0.000179983
NAMPT	1.42774	0.513731	0.000291156
CENPU	1.42743	0.513418	7.07337e-05
ACER1	0.70064	-0.513255	0.011125
MCEMP1	1.42702	0.513005	0.000574067
NFE4	1.42636	0.512335	0.0014841
ANO9	0.701604	-0.51127	2.29546e-05
GBP3	1.425	0.510964	0.000182983
ADAM9	1.42494	0.510897	9.70772e-11
SPC24	1.42477	0.510733	0.0142969
LINC01089	0.701927	-0.510607	7.54487e-06
RPS6P25	0.701932	-0.510596	0.000206585
AK1	0.702135	-0.51018	0.000396181
SLC9A7P1	1.4242	0.510154	2.00836e-05
CDK1	1.42403	0.509984	0.00291764
NUSAP1	1.42389	0.509839	4.2731e-07
CCNA2	1.42374	0.509686	0.000399459
PRR16	1.42364	0.509587	0.0437546
SLC35F3	0.702717	-0.508985	0.0326011
MOV10	1.42235	0.508275	6.4015e-11
TRBV6-1	0.703133	-0.508131	0.000359634
P3H3	0.703193	-0.508008	0.00340757
ADCY6	0.703228	-0.507936	0.00377006
COL6A2	0.703233	-0.507925	0.00197322
CLEC5A	1.42182	0.507735	0.000388841
TRAF4	0.703335	-0.507716	4.40766e-09
BACH1	1.42123	0.507145	2.71094e-08
STAM-DT	0.703615	-0.507143	0.0204771
HS3ST1	0.703635	-0.5071	0.00740656
EGR2	1.42113	0.507041	0.00349827
FAM72A	1.4207	0.506606	0.0103346
CNNM3-DT	0.704277	-0.505785	0.0148453
TCN2	1.41961	0.505497	0.00033091
KIFC1	1.41945	0.505335	0.000286194
ADAMDEC1	1.41939	0.505275	0.0196198
EML5	0.704553	-0.50522	5.28087e-06
XRN1	1.41931	0.505187	1.31359e-11
FCMR	0.705012	-0.504279	3.7025e-13
HDX	1.41834	0.5042	8.81626e-06
SPAG8	0.705408	-0.503471	0.000247587
ASPRV1	1.4172	0.503043	0.000199892
TCEAL9	1.41715	0.50299	0.00615299
SAMSN1	1.417	0.502838	2.31163e-12
THAP7-AS1	0.705768	-0.502735	0.0141261
RPL10AP2	0.705905	-0.502453	0.00111142
LGR4	0.705914	-0.502435	0.000238234
RADX	0.706041	-0.502175	2.36374e-08
SRGAP2B	1.41623	0.502053	1.02404e-05
APBB1	0.706244	-0.50176	5.20298e-09
CPNE7	0.706277	-0.501693	0.0476387
RAD54B	0.706737	-0.500755	0.00294527
TRABD2A	0.706904	-0.500413	9.74616e-07
CDK20	0.707016	-0.500186	3.52651e-07
CTH	0.707055	-0.500106	0.00247407
MID2	0.707121	-0.499972	2.70222e-05
IFT56	1.41411	0.499897	0.000743172
PLAUR	1.41379	0.499563	8.88579e-07
CCDC154	0.707513	-0.499171	0.00469448
ZNF606-AS1	0.707655	-0.498882	2.74628e-05
CCDC183	0.707668	-0.498855	0.0122689
RPL21	0.70773	-0.49873	0.0322955
RAD51	1.41269	0.498448	0.000592802
CREB5	1.41225	0.497998	0.000326908
RASSF6	0.70815	-0.497874	0.0258461
TNFSF15	1.41211	0.497851	0.0117421
KIF15	1.41201	0.497749	0.00218882
ADAMTS17	0.708452	-0.497258	0.000455336
NUDT16-DT	1.41105	0.496774	0.025806
IL18R1	1.41101	0.49673	6.45913e-07
IRF9	1.41081	0.496527	3.20764e-09
DUSP1	1.41079	0.4965	4.58849e-05
TMEM204	0.708951	-0.496242	2.53965e-05
MATK	0.709018	-0.496106	0.000233645
CCR10	0.709099	-0.495941	0.0407554
LCDR	0.709308	-0.495515	0.000306256
HECW2	1.40957	0.495259	0.000545981
MC1R	0.709475	-0.495176	0.000179844
KRTCAP3	0.7095	-0.495125	0.000388007
TNS2-AS1	0.709621	-0.494878	0.0453923
FAS	1.40914	0.494818	1.36904e-08
TLE2	0.709825	-0.494464	5.6264e-05
COL5A2	0.709872	-0.494369	0.0340099
DLX4	0.71004	-0.494027	0.0131844
FNDC3B	1.40831	0.493967	6.01911e-08
AEBP1	0.710071	-0.493964	4.33493e-05
SAMD10	0.710086	-0.493934	1.70168e-06
PADI4	1.40823	0.493881	0.00043705
SECTM1	1.40822	0.493869	0.000101428
ZNF90	0.710286	-0.493527	6.09232e-05
SEMA3C	1.4078	0.493444	1.30781e-05
LRP6	0.710494	-0.493105	0.001933
RBM26-AS1	0.710498	-0.493098	0.00263207
ZNFX1	1.40711	0.492734	5.27241e-17
PYCR3	0.710717	-0.492652	1.2072e-05
MFGE8	0.710723	-0.49264	7.71048e-08
KIAA0825	1.4069	0.492518	9.28904e-05
CLCF1	0.710927	-0.492227	3.4087e-06
VNN3P	1.4066	0.492211	0.000778718
TMIE	0.71104	-0.491998	0.00537077
FGF9	0.711321	-0.491427	0.0162924
C1QA	1.40573	0.491324	0.027936
EFCAB13	0.711388	-0.491291	0.00204842
ZIK1	0.711501	-0.491063	5.33303e-10
CAMP	1.40507	0.490641	0.0360922
BCL11A	0.711755	-0.490547	1.62962e-09
JPH4	1.40471	0.490274	0.00130941
HORMAD1	1.40464	0.490201	0.0204922
SEC14L2	0.712315	-0.489412	0.00254345
BLNK	0.712491	-0.489056	2.34555e-07
PLD4	0.712703	-0.488626	0.000129119
CXCL9	1.40302	0.488536	0.0330134
MEGF9	1.40271	0.48822	1.25919e-06
BHLHE41	0.712979	-0.488068	0.00268906
EXO1	1.40241	0.48791	0.00507
TENT5A	1.4022	0.487693	3.27571e-15
KLHL13	0.713198	-0.487625	0.00588119
PLEKHG4	0.713232	-0.487556	3.01833e-06
TLR8	1.40184	0.487318	3.10387e-07
ASIC1	0.713461	-0.487093	0.0436983
GK	1.40144	0.486915	8.75438e-05
DPY19L2	0.713561	-0.486891	0.0271319
CDCA7	1.40108	0.486542	5.14864e-05
GPR183	0.713774	-0.486461	3.26869e-09
BAIAP2L2	0.713828	-0.486351	0.0145451
TRD-AS1	1.40078	0.486232	0.000635405
PKMYT1	1.40078	0.486226	0.0200183
HLA-C	1.40068	0.486129	0.000112172
ZNF600	0.714026	-0.485951	1.04785e-05
IGHV3-15	1.39989	0.485311	0.0147297
SELL	1.39969	0.485107	1.54624e-08
FPR3	1.39968	0.485095	0.00565315
SPINK2	0.71475	-0.484489	0.0156903
BRCA1	1.39873	0.484119	8.6347e-11
TMEM170B	1.39868	0.484066	1.30093e-07
DNAJC9-AS1	0.715161	-0.48366	0.000493593
SLC9A5	0.715283	-0.483414	0.0444724
CAMK2N1	0.715465	-0.483048	0.000267856
MXD1	1.39766	0.483017	6.16063e-05
LCN12	0.715623	-0.482727	0.0403047
CENPV	0.715827	-0.482318	7.89933e-07
LGALS9	1.39694	0.482269	3.78764e-06
ACKR3	0.715921	-0.482128	2.60731e-07
MOXD1	1.39662	0.481939	0.0131961
SRGAP2C	1.39659	0.481907	1.1115e-06
ST3GAL6	1.39594	0.481239	2.98017e-07
BAALC	0.716394	-0.481175	0.0358889
AK4	1.39578	0.481071	0.000225865
APOL2	1.39576	0.481053	6.48581e-08
KIF2C	1.3955	0.480785	0.00319697
CAPN12	0.716699	-0.480561	0.000492467
LIN7A	1.39501	0.480273	6.09232e-05
TMEM25	0.716905	-0.480146	3.72822e-08
ACVRL1	1.39483	0.480089	0.00167151
RPL13AP3	0.717134	-0.479686	0.0225297
RPS2P46	0.717278	-0.479395	0.0457838
COL6A3	0.717386	-0.479178	0.000294937
LINC00638	0.717446	-0.479058	0.00322402
CDNF	0.717481	-0.478987	0.00370545
HLA-DQA1	0.717545	-0.478858	0.0125057
MATN1-AS1	0.717568	-0.478812	3.20602e-07
NOD2	1.39333	0.478542	8.00338e-06
PSTPIP2	1.39303	0.478227	4.03575e-08
AKR1C1	0.717862	-0.478222	0.0449019
FZD5	1.39271	0.477896	0.000838337
EVI2A	1.39241	0.477583	9.28139e-09
PRH1	0.718244	-0.477455	8.513e-06
DCBLD2	0.718385	-0.477171	0.00109891
GPR82	1.39196	0.477123	0.00154834
ZNF225-AS1	0.718441	-0.477059	0.0137162
ABCG1	1.39181	0.476961	1.69823e-05
BRI3	1.39166	0.476804	6.45009e-08
GLS2	0.718788	-0.476361	0.000327323
CPEB2	1.39118	0.476309	5.77673e-07
STMN3	0.7189	-0.476138	5.29992e-07
SLC2A11	0.718955	-0.476027	3.83467e-08
HDGFL3	1.39072	0.475832	0.00128509
ZNF491	0.719242	-0.475451	7.95544e-05
ADTRP	0.719323	-0.475289	0.00362505
SLC26A11	0.719748	-0.474437	9.44116e-08
GPR150	0.719779	-0.474373	0.0313458
SH3PXD2B	1.38924	0.474297	0.0127287
DMXL2	1.38923	0.474283	2.18633e-07
RPL19P6	0.720184	-0.473562	0.00128788
CDCA3	1.38849	0.473515	0.0016965
LOC122526782	1.38847	0.473499	0.000105308
CIBAR1	1.38821	0.473227	0.038936
BTNL8	1.38807	0.47308	0.00723416
GAPT	1.38804	0.473051	2.3161e-10
FBXL5	1.38784	0.472838	2.23815e-10
MTF1	1.38765	0.472647	9.526e-18
EEIG1	0.720733	-0.472463	1.86241e-08
CIB2	0.720882	-0.472165	0.000966855
CAPS	0.72095	-0.472028	9.51099e-07
GPR141	1.38697	0.471937	5.41733e-06
GRAPL	0.721198	-0.471532	0.0297354
JMJD7-PLA2G4B	0.721227	-0.471476	0.000146963
SNHG19	0.721247	-0.471435	0.00254651
LOC102724642	0.721309	-0.471311	0.0105046
CROCC	0.721414	-0.471101	1.03742e-05
MYO1B	0.721522	-0.470885	0.0217477
GPRASP2	0.721639	-0.470651	0.00037463
ORC1	1.38552	0.470422	0.000219936
ASAP3	0.721798	-0.470333	0.00141958
OXTR	1.38542	0.470321	0.0497355
ENGASE	0.721943	-0.470043	6.03931e-06
IGHV3-49	1.38497	0.469857	0.0472553
TRIM25	1.38487	0.469754	4.57183e-06
ZSWIM8-AS1	0.722239	-0.469452	0.030789
LRRC56	0.722653	-0.468626	0.00192181
RAB33B	1.38378	0.468612	5.93817e-10
RNF212	0.722724	-0.468483	0.00872075
RPS3P4	0.722896	-0.46814	0.0127865
CREG1	1.38319	0.467995	1.22049e-08
HDHD3	0.723001	-0.46793	2.76798e-08
TRBV5-1	0.723168	-0.467597	2.24848e-05
TPH1	0.723242	-0.46745	0.0168736
MIAT	0.723292	-0.467349	0.00525454
GLRX	1.38208	0.46684	5.8855e-13
WBP2NL	0.723562	-0.466812	0.00741129
RNF13	1.38179	0.466539	2.77869e-10
ATXN7L3-AS1	0.724144	-0.465652	0.00144625
CLEC4A	1.38086	0.465571	6.16954e-09
FCGR3A	1.38068	0.465374	7.45584e-05
TLR1	1.38063	0.46533	5.27637e-06
DNAH6	0.724306	-0.465329	0.0169255
PROK2	1.38008	0.46475	0.0095485
C10orf95-AS1	0.724829	-0.464288	6.29794e-09
SGSM1	0.724942	-0.464063	0.000455853
DEPTOR	0.725062	-0.463823	0.00126325
D2HGDH	0.725259	-0.463432	7.57539e-05
ANKRD23	0.7256	-0.462753	0.00101909
CPEB4	1.37807	0.46265	1.30941e-05
PTPRM	0.72588	-0.462196	0.00331435
SEMA4C	0.726037	-0.461886	3.4478e-10
SLC5A9	1.37719	0.461733	0.00403317
SLC23A3	0.726225	-0.461511	0.0104723
PCED1A	0.726398	-0.461167	1.96265e-08
RASGRF2	0.72644	-0.461084	1.13813e-07
BRSK1	0.72666	-0.460648	0.0147759
DYNLT1	1.3761	0.460587	1.89006e-11
EEF1A1P19	0.726881	-0.460208	1.38771e-05
TK1	1.37539	0.459841	0.00688901
PLPP5	0.727301	-0.459376	7.19886e-08
MS4A3	1.37491	0.459333	0.00773845
TXN	1.37487	0.459292	4.47328e-07
JAKMIP3	0.727355	-0.459269	0.0377769
MFSD4A	0.727373	-0.459232	0.00317425
ZDHHC1	0.727452	-0.459076	0.00459531
CFAP58	1.3745	0.458907	0.00269807
EVI2B	1.37433	0.458727	1.6237e-09
CR1	1.37414	0.458531	0.000326908
AGBL2	0.727785	-0.458416	0.000819363
KLHL14	0.727821	-0.458345	0.00183992
SCAMP5	0.727834	-0.458319	0.00198641
EGR3	1.37385	0.458227	0.00232455
CDKN2A	1.37373	0.458101	0.00391629
RIBC1	0.727958	-0.458073	0.0206439
EPHA1	0.727976	-0.458038	0.000202534
ACSL4	1.3733	0.457644	1.10623e-09
ZNF594-DT	0.728385	-0.457226	0.00137628
LOXHD1	1.37289	0.457217	0.0290081
YPEL4	1.37285	0.45717	0.00844831
VCAN	1.3727	0.457012	2.88473e-05
IGKV1-5	1.37263	0.456943	0.0175404
BLTP1	1.37258	0.456894	6.93426e-10
MAP3K4-AS1	0.728571	-0.456859	0.0177915
CEP19	1.37171	0.455972	4.03322e-05
PPP1R3B	1.37164	0.455899	0.00020554
SOX8	0.729073	-0.455864	0.0108703
ACTG1P17	0.729098	-0.455816	0.0203937
GPA33	0.729267	-0.455481	1.06106e-05
PRXL2A	0.729494	-0.455032	7.58781e-06
FRMPD3	0.729571	-0.45488	0.0157674
WDR27	0.729677	-0.45467	1.3386e-05
SLC22A4	1.37045	0.454649	0.00126325
C11orf80	0.729701	-0.454622	3.01616e-07
CD163	1.36998	0.454156	4.80209e-06
ZNF567-DT	0.729949	-0.454133	0.000872912
CLECL1P	0.729972	-0.454088	0.00343168
ETNK2	0.729984	-0.454063	0.00160111
MAPK14	1.36984	0.454011	1.13873e-08
CYBB	1.36968	0.453835	9.69412e-10
MHENCR	0.73013	-0.453775	1.58355e-05
SUGT1P4-STRA6LP	0.730273	-0.453493	0.0102775
PLAU	1.36921	0.453341	0.0101128
CD247	0.730405	-0.453231	6.24706e-10
SEMA6A-AS1	0.730427	-0.453188	0.0105424
P3H2	0.730428	-0.453186	0.014194
REC8	1.36815	0.452231	1.25528e-05
LIPN	1.36806	0.452127	0.00516746
ACBD4	0.730968	-0.452119	6.05336e-09
METAP1D	0.731009	-0.452038	2.43052e-06
SRBD1	1.36797	0.452036	2.33115e-15
SPOCK1	1.36767	0.451716	0.00209651
ZNF439	0.731212	-0.451637	1.44857e-08
CCDC157	0.731237	-0.451588	1.76555e-05
GVQW3	0.731242	-0.451579	0.00017672
TSPYL2	0.731354	-0.451358	6.424e-10
EIF4E3	1.36722	0.451244	1.46732e-09
RNF144B	1.3672	0.451229	4.2036e-07
ZNF239	0.731489	-0.451091	7.16112e-05
KPNB1-DT	1.36697	0.450981	0.00247937
BLVRA	1.36657	0.450555	2.66801e-08
PRRT1	0.731909	-0.450264	0.00395411
PGLYRP1	1.36618	0.450148	0.0377994
NLRC4	1.3661	0.450061	2.01536e-07
CCR7	0.732029	-0.450028	4.27921e-05
PLXNC1	1.36605	0.450014	1.10112e-05
HCAR3	1.36598	0.449937	0.00230323
SNTA1	0.732095	-0.449898	3.22782e-05
RNF43	0.73228	-0.449534	0.00192181
SHISAL2A	0.732327	-0.44944	9.91361e-09
ZNF433	0.732637	-0.44883	0.0046169
XCL2	0.732695	-0.448715	0.021359
NHS	1.36458	0.448455	0.000107287
CCNE2	1.36452	0.448388	0.00568224
LINC01619	0.732954	-0.448205	3.54014e-05
C1GALT1	1.3642	0.448059	1.3794e-11
NPR2	0.733055	-0.448007	0.000163259
PLK2	1.36413	0.447977	0.000476301
CARMIL2	0.733076	-0.447965	5.71921e-07
SLC22A15	1.3641	0.447945	9.14748e-06
UPB1	1.36393	0.447771	0.00438599
MRI1	0.733203	-0.447715	1.56041e-06
LINC00865	0.733223	-0.447676	0.00072096
NKAPL	1.36384	0.447671	0.0325381
SLC6A12	1.3638	0.44763	0.000195311
MICB	1.36378	0.447611	2.67008e-14
RIN2	1.36375	0.447583	8.68911e-08
JAM3	0.733287	-0.44755	1.57904e-05
CC2D2B	1.36359	0.447414	0.012651
PLEKHB1	0.733375	-0.447377	1.68124e-06
SRGN	1.36355	0.44737	3.35963e-06
TRAV12-1	0.733385	-0.447357	9.18319e-05
CNIH3	0.733613	-0.446909	0.00559317
CSGALNACT2	1.36304	0.446831	1.37548e-13
C1QTNF6	0.733684	-0.446769	0.000679756
TRIM38	1.36293	0.44671	1.30132e-18
RTKN2	1.36269	0.446459	0.00128238
SLCO4C1	1.36254	0.446294	1.9548e-05
CSTA	1.36226	0.446005	2.31642e-05
CACNA2D2	0.734245	-0.445667	0.00635651
SH3YL1	0.734271	-0.445615	3.21886e-05
LAG3	1.36177	0.445481	0.00369815
H2AC6	1.36163	0.445338	7.16578e-05
LINC00665	0.734463	-0.445238	0.00270716
TENM1	1.36151	0.445204	0.00989546
PLA2G4B	0.734508	-0.44515	0.0142897
PODXL2	0.734625	-0.44492	0.00117112
ABCB1	0.734943	-0.444295	2.90787e-05
ENO2	0.735115	-0.443957	3.09594e-09
WNT2B	0.735126	-0.443937	0.0225108
TFIP11-DT	0.735203	-0.443786	0.0035043
SHCBP1	1.35965	0.443232	0.0011333
RBM11	0.73549	-0.443223	0.00581611
LMTK3	0.735825	-0.442565	0.000475052
ZNF404	0.735945	-0.442329	0.00106227
ZNF502	0.735964	-0.442293	0.00148711
HGF	1.3585	0.442018	1.05278e-06
TMEM252	1.35826	0.441759	0.0304927
CNTLN	1.35817	0.441669	3.44122e-06
LRRC4	1.35808	0.441565	0.000892832
PPP1R3E	0.736495	-0.441253	1.35852e-05
KCNMB4	0.736697	-0.440857	0.00154834
HOPX	0.736857	-0.440544	0.000983494
GATD1-DT	0.73706	-0.440146	0.00406223
LYST	1.35661	0.440009	3.69768e-07
CD300E	1.35655	0.439938	2.61091e-06
RHPN2	0.737509	-0.439267	0.0159687
LINC00671	1.3559	0.439254	0.0326041
DTX1	0.737639	-0.439013	0.000104544
RUFY4	1.35566	0.438992	0.00740511
DLEU7	1.3555	0.438826	0.000135941
GNRH1	0.737834	-0.438632	0.00220141
RPL23AP5	0.737865	-0.43857	0.0369475
REPS2	1.35523	0.438542	0.000274409
FCRL6	0.73796	-0.438385	0.016747
USP51	0.73811	-0.438093	0.000134279
SNX10	1.35457	0.437833	3.2003e-07
NSUN7	1.35449	0.437752	0.00568304
CTSL	1.35441	0.437666	0.000820032
NLGN2	0.738522	-0.437287	0.000487733
CDC42EP3	1.35372	0.436925	5.12502e-10
ADAMTSL5	0.738727	-0.436888	0.00263557
HSPA6	1.3535	0.436695	0.00230323
CNR2	0.738858	-0.436631	2.49142e-07
KCNK5	1.35339	0.436578	0.0129494
ST8SIA4	1.35288	0.436032	1.08689e-07
RALB	1.35279	0.435936	2.15019e-06
GRN	1.35235	0.435471	7.881e-06
ZNF267	1.35233	0.43545	3.42061e-08
CYP1B1	1.35222	0.435334	0.00167016
SESN1	0.739561	-0.435258	2.88289e-08
TROAP	1.3518	0.434887	0.0266838
BNIP3P1	0.739916	-0.434567	0.0354496
EPHX2	0.739993	-0.434417	0.000143039
ARSB	1.3513	0.434343	1.95019e-11
ADCK5	0.740096	-0.434217	0.000252953
RPS12P29	0.740112	-0.434185	0.038677
TCTN2	0.740222	-0.433971	6.80082e-05
QSOX2	0.740324	-0.433772	8.72709e-14
RPS21	0.740479	-0.43347	1.91408e-06
THOC3	0.740571	-0.43329	5.5511e-06
SP140	1.34985	0.4328	1.18515e-12
PNPT1	1.34955	0.432483	9.18315e-09
FCN1	1.34934	0.432257	7.86124e-06
PIP4P2	1.3493	0.432216	2.10284e-06
ANO5	1.34915	0.432047	0.0174341
GRAMD1B	1.3491	0.431998	1.92654e-07
CASP4	1.34892	0.43181	8.50136e-08
PTPDC1	0.741375	-0.431725	1.02849e-05
IGHV3-74	1.34869	0.431557	0.0431026
ACBD6	0.741462	-0.431556	0.000366538
PSME2P2	1.34867	0.431536	0.00067323
NFE2L3	1.34856	0.431418	0.000182099
BRCA2	1.34837	0.431216	0.000182111
SGMS2	1.34816	0.430991	0.000194105
MARCHF9	0.741916	-0.430673	5.12502e-10
FAM229A	0.74196	-0.430587	0.00021202
HCAR2	1.34764	0.430439	0.00230729
SMDT1	0.742047	-0.430418	9.91758e-05
RETN	1.34746	0.430245	0.020497
NDRG2	0.742158	-0.430202	1.12825e-08
FPR1	1.34721	0.429972	0.000451759
SULT1A4	0.742285	-0.429954	0.00375755
WDR97	0.742442	-0.42965	0.0210108
TSPAN6	0.742791	-0.428971	0.0401143
KLF8	0.742834	-0.428889	0.000135918
ARMCX4	0.742942	-0.428678	3.49204e-05
TIFAB	0.742971	-0.428623	0.000566683
EXD3	0.743051	-0.428466	3.48225e-05
ATP13A4	0.743178	-0.42822	0.0373029
HTR7P1	1.34522	0.427844	0.0127114
RPL18	0.743662	-0.427281	9.62402e-09
P2RX5-TAX1BP3	0.74374	-0.42713	0.0191272
MARCO	1.34438	0.426937	0.0358205
SPTLC2	1.34434	0.426897	2.22142e-16
FAM131B	0.743958	-0.426707	0.00580966
IFITM2	1.34412	0.426659	0.00153857
RAB40B	0.744027	-0.426574	5.58094e-06
HABP4	0.744083	-0.426465	4.32796e-09
ZNF775	0.744083	-0.426464	8.06097e-09
SELENOP	1.3438	0.42632	0.0485422
TMCC3	1.34372	0.426236	5.3385e-05
PPEF1	1.34353	0.426024	0.0294181
LILRA6	1.34342	0.425905	0.000396561
CDA	1.34338	0.42587	0.00200122
ZNF528	0.744466	-0.425721	6.48581e-08
OGFRL1	1.34318	0.425656	1.01996e-06
TRIP13	1.34311	0.425582	0.0153923
KCTD12	1.34309	0.425557	2.89058e-07
KPTN	1.34282	0.425262	2.30744e-05
L3HYPDH	0.744714	-0.425243	0.000307644
CHEK1	1.34274	0.425185	0.000540241
RNF24	1.34246	0.424883	0.000448345
SPEF2	0.744899	-0.424882	8.56639e-06
NBEA	0.744972	-0.424743	0.00100648
ARFIP1	1.3423	0.424713	1.57755e-10
GPD2	1.3421	0.424493	1.85492e-11
TMOD2	1.34205	0.42444	1.37502e-06
PHF11	1.342	0.424387	1.30022e-12
GPR160	1.34187	0.424246	4.28898e-05
RP2	1.34184	0.424215	6.25146e-08
CACNA1A	1.34174	0.424105	0.0274702
SMKR1	0.745352	-0.424006	0.00351666
ACCS	0.745447	-0.423822	0.0270932
GPAT3	1.34132	0.423652	6.28718e-06
NAPA	1.34131	0.423643	1.43523e-09
GCA	1.34127	0.423596	0.000436138
BEND7	1.3412	0.423526	0.0309822
RPS16P1	0.745644	-0.423441	0.0171537
MYD88	1.34107	0.423383	3.84693e-10
LIPE	0.745701	-0.423332	9.1757e-05
RGS18	1.34096	0.423269	3.9505e-05
PLBD1	1.34087	0.42317	9.20695e-06
MGAM	1.34049	0.422758	0.0110306
ZNF711	0.746027	-0.4227	0.00502286
SPPL2B	0.746039	-0.422677	8.10878e-06
CDK10	0.746053	-0.422649	3.94423e-06
GLI4	0.746085	-0.422587	6.66363e-05
ALDH7A1	0.746193	-0.42238	0.0264104
XRCC4	1.3401	0.422341	4.76873e-07
DCHS1	0.746227	-0.422313	0.00250469
ACVR2B	0.746438	-0.421906	0.000126501
CHPT1	1.33956	0.421762	0.00132219
PTEN	1.33955	0.42175	1.54664e-08
POU2AF1	0.746702	-0.421395	0.000281672
CENPE	1.33903	0.421185	0.00107484
SPOPL	1.33853	0.420651	2.20647e-07
ZNF300	0.747116	-0.420596	0.00388848
GRB10	1.33819	0.420286	0.000176779
PTGDR	0.74748	-0.419893	0.0017509
TRIB1	1.33775	0.419805	1.01405e-05
RASSF7	0.747684	-0.4195	8.79632e-05
CXXC5	0.747774	-0.419325	1.37285e-06
ADGRL1	0.747775	-0.419324	8.19544e-06
FLYWCH1	0.747851	-0.419176	0.000733595
GNS	1.33704	0.419042	2.55662e-12
APAF1	1.33647	0.418425	4.10399e-08
SLC25A45	0.748349	-0.418217	1.08373e-07
AKIRIN2	1.33626	0.418206	1.48571e-13
CDC42BPG	0.74851	-0.417906	1.89783e-05
RHOT1	1.33587	0.417774	8.51385e-16
NAA80	0.748579	-0.417773	2.49142e-07
ATAD3B	0.748717	-0.417508	5.51734e-05
FRRS1	1.33542	0.417298	0.00110128
LMO7	0.749083	-0.416802	2.1237e-05
BRICD5	0.749136	-0.4167	0.00123244
GCH1	1.33482	0.416644	5.84911e-10
RGCC	0.749279	-0.416425	4.90358e-07
VEGFB	0.749354	-0.41628	1.07189e-07
FCRL5	0.749432	-0.41613	0.0188324
CDKN1A	1.33428	0.416065	0.000130774
ST6GALNAC1	0.749511	-0.415979	0.0318389
TCTN1	0.749514	-0.415973	3.13987e-07
RPL7AP64	1.33418	0.415949	0.000525055
SPRY1	0.749577	-0.415852	0.00278045
SRGAP3	0.749656	-0.415699	3.82821e-05
HACD4	1.33382	0.415562	3.73045e-11
MCTP2	1.33364	0.415369	0.000346113
HIC1	0.749955	-0.415124	0.0350986
TNFRSF13B	0.749956	-0.415121	0.0276442
JDP2	1.33323	0.414927	8.42689e-06
RTN4R	0.750069	-0.414904	0.0252828
ASGR2	1.33291	0.414579	0.00271159
ROPN1L	1.33278	0.414434	0.00452437
LYSMD2	1.33266	0.414312	1.21878e-10
TAS2R14	0.750417	-0.414236	0.00788508
VAMP5	1.33234	0.413961	1.31201e-05
GYG1	1.33232	0.413938	3.16613e-10
ZDHHC11	0.750627	-0.413832	0.0243322
RAB5IF	1.33198	0.413568	2.06079e-07
RPLP2	0.750789	-0.413521	1.71635e-06
LDOC1	0.750968	-0.413177	0.000417472
TM6SF1	1.33157	0.413125	1.14267e-05
NOP53	0.751162	-0.412803	3.73542e-06
SH2D3A	0.751199	-0.412732	1.12464e-06
LDLRAP1	0.751308	-0.412523	1.18776e-07
CGAS	1.33088	0.412384	7.02654e-12
LTB4R	1.33046	0.411924	1.1548e-05
TCF7	0.751621	-0.411923	7.20281e-07
ZAP70	0.751665	-0.411839	1.30203e-06
PHOSPHO2	0.75168	-0.411809	0.0120908
NAMPTP1	1.33024	0.411691	0.00529338
HSD17B11	1.33009	0.411526	4.81211e-08
KDF1	0.75189	-0.411407	0.00484378
KLHL29	0.751932	-0.411326	0.02297
GASK1B	1.32989	0.411308	0.000177909
RFPL3S	0.752069	-0.411062	0.0401791
STX1B	0.752133	-0.41094	0.0169052
WDR90	0.752175	-0.41086	0.000660661
CTSS	1.32943	0.410806	3.27288e-09
LINC01238	0.752227	-0.410761	0.0128703
GALNT12	0.752263	-0.410691	1.07332e-07
TNFRSF21	0.752269	-0.41068	0.00720809
ARL17A	0.752287	-0.410644	0.00364285
SIRT4	0.752305	-0.410609	0.00326212
IL23A	0.75242	-0.410389	3.23861e-05
SMG1P7	0.752447	-0.410337	0.000923227
UNC93B1	1.32878	0.410099	3.53139e-06
AFF1	1.32864	0.409951	1.26411e-07
RPL3	0.752676	-0.409899	9.47513e-08
STAC3	1.32853	0.409828	2.16728e-06
CHSY1	1.32849	0.409782	3.71114e-06
TNXB	0.752848	-0.409569	0.00680477
RPS14	0.752884	-0.4095	2.86106e-07
GPR199P	0.75328	-0.408741	0.000337138
SCARB2	1.32744	0.408645	7.24026e-11
UBXN2B	1.327	0.408173	8.85704e-07
HAPLN3	0.753586	-0.408155	0.000135999
DERL3	0.753636	-0.40806	0.0041416
PIGL	0.753651	-0.408031	6.78666e-05
CMC4	0.753655	-0.408024	0.0041416
TMEM147-AS1	0.75372	-0.407899	8.74248e-05
ZNF571	0.753733	-0.407874	1.63152e-06
SLITRK4	1.32665	0.407785	0.000994115
PITPNA-AS1	0.75379	-0.407766	8.42635e-06
KIF13A	1.32663	0.407765	2.34143e-06
IFI30	1.32649	0.407608	1.69439e-06
KPNB1	1.32641	0.407527	8.10077e-14
SNPH	0.753989	-0.407386	4.87227e-05
VCPIP1	1.32624	0.407337	3.55567e-11
WARS1	1.32618	0.407281	2.42458e-05
TUT7	1.32614	0.407237	6.20407e-07
OLMALINC	0.754136	-0.407103	0.0122247
GAB2	1.32601	0.407087	5.06976e-05
C16orf74	0.754161	-0.407056	0.000491153
C5orf63	0.754173	-0.407033	0.000190109
PAPLN	0.754256	-0.406874	0.0250722
ZNF230	1.32571	0.406767	5.65405e-10
FAM241B	0.754367	-0.406662	0.00121787
GADD45B	1.32559	0.406637	1.50531e-08
PTGS2	1.32546	0.406493	0.000832843
OSCAR	1.32545	0.406485	5.35886e-05
MTHFD2	1.3253	0.406317	3.72993e-11
COL11A2	0.754614	-0.406189	0.0440772
STX11	1.3248	0.40577	4.33149e-05
C12orf57	0.754847	-0.405743	0.000172375
GRAP	0.754854	-0.405731	3.92393e-06
ALOX5AP	1.32471	0.405678	0.000514018
NPL	1.32437	0.405309	8.79064e-05
TRIM2	0.75508	-0.405299	0.00104202
UBE2D1	1.32413	0.405049	0.00028518
STXBP1	0.755245	-0.404984	0.000788221
NCAPH	1.32397	0.404875	0.00368796
FHIP2A	1.32385	0.404738	3.97137e-07
CCL28	0.755416	-0.404656	5.10571e-08
NCF2	1.32373	0.40461	2.63407e-06
LIMK2	1.32352	0.404379	0.00177603
NEDD9	1.32339	0.404238	2.04122e-08
P3H4	0.755664	-0.404183	0.000335224
MTMR6	1.32327	0.404111	7.86335e-12
MEFV	1.32307	0.403894	3.15498e-05
ZNF165	0.755851	-0.403827	0.00846266
CPLANE2	0.756005	-0.403533	0.00047962
GARNL3	0.756036	-0.403473	0.0156716
PRPF40B	0.756243	-0.403078	1.95122e-05
ZDHHC23	0.75632	-0.40293	5.38137e-06
TRAF5	0.756326	-0.40292	1.34358e-11
RCAN3	0.756352	-0.402871	2.40527e-06
LINC01480	0.756447	-0.40269	0.00846153
PPP2R3B	0.756471	-0.402643	0.000118232
NUB1	1.32184	0.402547	1.45569e-18
PMAIP1	1.32174	0.402438	1.08046e-05
IGSF6	1.32156	0.402242	3.25104e-05
SNHG1	0.756847	-0.401927	2.22211e-09
NADK	1.32113	0.401771	2.87727e-05
FBF1	0.756973	-0.401686	4.40011e-07
NEIL2	0.757008	-0.40162	5.0533e-08
PLEKHG5	0.75704	-0.401559	0.0253363
LTBP4	0.757237	-0.401183	9.67313e-05
IRAK3	1.32047	0.401054	8.11062e-05
ZNF83	0.757503	-0.400676	0.000355769
FBN2	1.32005	0.400589	0.00816555
DAB1	0.757585	-0.40052	0.0432524
ZNF789	0.757611	-0.40047	1.52112e-06
ITPRID2	1.31978	0.400302	6.9715e-09
CEBPD	1.31975	0.400268	0.00480286
FXYD7	0.757748	-0.400209	0.00656884
SMAD1	1.31953	0.400022	0.000395632
TJP3	0.75801	-0.399711	0.00184888
PARP10	1.31917	0.399625	0.000291873
CXCL1	1.31913	0.399582	0.00601827
POU5F1B	0.758162	-0.399422	0.0281324
SSPOP	0.758219	-0.399314	0.0143052
MOSPD2	1.31867	0.399083	1.16328e-05
KTN1-AS1	0.758345	-0.399074	0.0145163
TOP1MT	0.758569	-0.398647	1.17403e-06
LIPE-AS1	0.758577	-0.398632	0.0110571
GIPR	0.75871	-0.39838	0.00314405
ENOSF1	0.758731	-0.39834	0.000224639
KNL1	1.31792	0.398264	0.0050611
TRAV8-2	0.758778	-0.39825	0.00113999
PAWR	0.758867	-0.39808	0.000268566
CMTR1	1.31751	0.397808	1.70865e-12
PAK1	1.31749	0.397793	2.24046e-07
TMEM134	0.75913	-0.397581	1.7527e-07
TRO	0.759158	-0.397527	0.0308787
CCPG1	1.31707	0.397327	4.21176e-06
PTX3	1.31706	0.397316	0.00147197
EPB41L3	1.31704	0.397298	2.5123e-05
ZNF382	0.759282	-0.397293	1.59018e-05
SEMA3G	1.31703	0.397286	0.0386282
S100A11	1.31702	0.39728	6.75704e-05
PLXNA4	1.31685	0.397087	0.00278193
MORC4	0.759472	-0.396932	8.57268e-08
STAG3L5P-PVRIG2P-PILRB	0.759508	-0.396862	0.000491987
PSMB9	1.31662	0.396841	1.74034e-07
ADHFE1	0.759616	-0.396657	0.000479731
BAZ2B	1.31639	0.396587	5.7446e-05
STS	1.31632	0.396505	4.3565e-07
PELI2	1.31627	0.396452	9.89053e-08
LAMP2	1.31622	0.396403	3.69481e-07
TMEM231	0.759827	-0.396257	0.000707934
CXCR1	1.31594	0.396089	0.0033565
SULT1B1	1.31568	0.395807	0.00153211
FAR2	1.31564	0.395766	3.42605e-06
B4GALT5	1.31552	0.395636	0.000102742
ICOSLG	0.760249	-0.395457	1.35482e-05
CCDC146	1.31517	0.395254	0.000124516
ZNF880	0.760395	-0.39518	1.08548e-05
PATL1	1.31504	0.395102	2.47596e-18
RPS5	0.760764	-0.394478	1.27809e-06
ZMAT1	0.760781	-0.394448	0.000365645
IZUMO4	0.760854	-0.394308	0.00142629
TIMP2	1.31423	0.394221	2.4182e-07
WDFY1	1.31407	0.394039	7.10121e-13
YJEFN3	0.761071	-0.393897	0.0043536
IL15	1.31384	0.393787	8.47339e-06
RGS2	1.31379	0.393729	0.000875624
GOLGA8B	0.761206	-0.393641	0.0359894
COQ10A	0.761416	-0.393243	5.64829e-08
MYH3	0.761432	-0.393213	0.000396364
AMT	0.761441	-0.393195	0.000590148
WNT5B	1.31318	0.393066	0.0308379
TRBV5-5	0.761533	-0.393022	0.0277076
RPL23AP74	0.761572	-0.392947	0.045488
REEP6	0.761642	-0.392815	0.00884881
TTC24	0.761705	-0.392695	0.0136812
LBH	0.761849	-0.392424	4.55864e-08
FANCA	1.3123	0.392103	0.000396181
PSME2	1.31216	0.391947	3.27288e-09
KLHL3	0.762254	-0.391657	5.97019e-05
CACNA1C-AS1	0.762266	-0.391633	0.00478519
SESTD1	1.31156	0.391287	1.25396e-07
FHL1	0.762699	-0.390815	6.2979e-06
ZNF248	0.762726	-0.390762	9.71036e-09
BBS1	0.762736	-0.390744	0.0262985
CRYGS	0.762757	-0.390705	0.00329728
HAGHL	0.762864	-0.390502	0.0263536
SLC22A23	0.762884	-0.390464	0.0010332
C3orf86P	1.31078	0.390431	0.00940771
SNHG12	0.762912	-0.390412	5.20413e-06
BDH1	0.76314	-0.38998	2.01444e-07
TRAV8-4	0.763156	-0.389949	0.000891029
ZNF548	0.763165	-0.389933	1.48563e-07
ECHDC3	1.31024	0.389831	0.0159069
TRIQK	1.31016	0.389741	6.33875e-07
C1orf159	0.763334	-0.389614	0.000750904
VASH1	0.763408	-0.389474	0.00615299
NMB	0.76347	-0.389356	0.0149129
MAMDC4	0.763675	-0.38897	0.00930767
MGST1	1.30929	0.38878	8.34685e-05
KLHL8	1.30925	0.388741	4.68476e-08
SIRPD	1.30904	0.388512	0.000755232
EEF1G	0.763921	-0.388504	5.31279e-09
METTL8	0.763931	-0.388486	8.08477e-08
DNHD1	0.763939	-0.38847	0.00034533
ZNF577	0.764055	-0.388251	4.12615e-05
AUTS2	0.764073	-0.388217	0.00145169
TMEM154	1.30856	0.387976	6.83377e-05
HCN3	0.764247	-0.387888	0.00378916
TET2	1.30838	0.387777	0.000124516
NPIPA1	0.764316	-0.38776	1.00021e-06
S100A6	1.30831	0.3877	9.67318e-07
SNHG7	0.764368	-0.387661	1.77461e-05
S1PR5	0.764448	-0.387511	0.0122163
CLDND2	0.764452	-0.387503	0.0380777
ITPRIP	1.30793	0.387281	3.13052e-06
IGHV5-51	1.30788	0.387235	0.0466972
ZNF30	0.764598	-0.387227	4.7808e-06
AQP3	0.764763	-0.386916	6.34491e-06
FYB1	1.3075	0.386807	1.10493e-09
NR3C2	0.765058	-0.38636	3.15498e-05
ETV5	1.307	0.386261	0.027098
VRK2	1.30689	0.386141	1.08327e-10
HGH1	0.765209	-0.386075	0.00522357
CSRNP1	1.30669	0.385921	8.84554e-05
MTERF2	0.76531	-0.385885	5.54894e-06
ZNF875	0.765379	-0.385753	2.07471e-10
CTBS	1.30647	0.385674	3.25637e-05
SPNS3	0.765648	-0.385248	0.00889234
DDIAS	1.30599	0.385146	7.07887e-05
GASK1B-AS1	1.3058	0.384939	0.00185071
GABBR1	0.766004	-0.384577	0.000842647
USP25	1.30527	0.384349	1.03754e-15
ANGPTL6	0.76613	-0.384338	0.0142561
HKDC1	0.76617	-0.384263	0.00738789
DMPK	0.76621	-0.384189	7.1112e-05
ZFYVE9	0.766224	-0.384162	0.000408714
DLEC1	0.766256	-0.384101	0.00123713
PIK3IP1	0.766332	-0.383959	2.05414e-06
CCDC170	1.30481	0.383835	0.000484205
ZNF470	0.766417	-0.383799	8.57672e-06
RPL4P5	0.766449	-0.383739	0.0194373
DISC1	1.30462	0.383632	7.41727e-07
QKI	1.30456	0.383568	5.32298e-08
CLEC7A	1.30447	0.383459	0.000535197
SLC7A6	0.766652	-0.383356	1.24061e-08
ZNF366	1.30436	0.383339	0.0111808
LINC00402	0.766663	-0.383335	0.0040589
CACNB4	1.30425	0.383218	0.0341732
SMYD5	0.766838	-0.383007	4.29361e-09
MITF	1.30393	0.382861	0.00017336
ZNF607	0.767037	-0.382632	4.07154e-06
GADD45A	1.30366	0.382567	1.42961e-05
CELF6	0.76712	-0.382476	0.0203007
RPL18A	0.767219	-0.382289	1.76018e-05
N4BP3	0.76723	-0.382268	0.00194168
BPGM	1.30311	0.381955	0.0122593
HID1	0.767408	-0.381934	0.00415126
STRBP	0.767428	-0.381896	1.84066e-07
EPHB3	0.767575	-0.381621	0.0416005
ARL10	0.767735	-0.381319	2.76521e-06
NAGK	1.30242	0.381191	2.83324e-06
ZNF396	1.30229	0.381053	0.000771937
RLN2	0.767882	-0.381044	0.0269784
GINS2	1.30221	0.380965	0.0242551
MED12L	1.30201	0.380736	0.0063737
IL17RA	1.30181	0.380518	1.42776e-07
TRAV9-2	0.768193	-0.38046	0.000240247
MZT2B	0.768198	-0.38045	0.00939463
CD6	0.768242	-0.380367	2.85663e-07
ZNF665	0.768269	-0.380316	0.00541226
SRPK1	1.30162	0.380313	4.322e-05
C10orf88B	0.76829	-0.380277	0.015851
IPMK	1.30152	0.380202	0.000287949
TRAV13-2	0.768332	-0.380197	0.00127511
DND1	0.768343	-0.380177	0.0418005
PPP1R13L	0.768361	-0.380145	0.00102548
ASAP1	1.30137	0.380032	5.87896e-06
KIF5C	0.768443	-0.379989	0.000657921
RGS1	1.3012	0.379848	0.0177915
ADAT2	0.768638	-0.379624	0.000253952
AURKB	1.30089	0.379496	0.00684766
ARL11	1.30087	0.379477	2.69751e-06
C15orf62	0.768818	-0.379286	0.00572516
SEC31B	0.76885	-0.379226	0.000964355
KLHDC1	0.768854	-0.379219	0.000337138
RAP2C	1.30063	0.379212	4.63799e-11
SPOCK2	0.768893	-0.379146	3.28055e-08
TCAP	0.768981	-0.37898	0.00957914
BAZ1A	1.30037	0.378925	9.63094e-08
FAM43A	0.769012	-0.378922	6.1845e-06
ARRDC3	1.30036	0.378913	0.000109647
SDC3	1.3003	0.378842	0.0134802
ADAMTS4	0.769124	-0.378713	0.0226323
KDM1B	1.30014	0.378668	4.59422e-08
HK3	1.30013	0.378659	0.000368478
MINCR	0.769191	-0.378587	0.00530716
PPP1R13B	0.769261	-0.378455	1.02994e-08
RPL7AP6	0.769334	-0.378319	0.04746
CD36	1.29974	0.378223	0.000367541
CPD	1.29973	0.378207	0.000102557
TUBG2	0.769475	-0.378053	0.000103391
C10orf143	0.769514	-0.377981	0.00157081
FAM13A	1.29942	0.377863	0.000212039
FLVCR2	1.29939	0.377837	1.76018e-05
EDRF1-DT	0.769696	-0.37764	0.0190735
BLZF1	1.29917	0.377585	5.8519e-12
ARHGEF11	1.29909	0.377502	8.46434e-07
SIGLEC15	1.29909	0.377501	0.0063737
ZNF575	0.769898	-0.377261	0.000340712
RNF217	1.29881	0.377188	0.00030488
STARD9	0.769972	-0.377122	0.000144328
HSD11B1L	0.77011	-0.376864	0.0133639
CCDC71L	1.29847	0.376814	1.29364e-06
RICTOR	1.29845	0.376787	0.000136325
DYNC2I2	0.770206	-0.376683	0.00171703
RNF19B	1.29817	0.376474	3.94891e-06
CTSD	1.29813	0.376439	9.88688e-05
EME2	0.770477	-0.376176	0.000222825
CA8	0.770703	-0.375753	0.0228727
EEF1B2	0.770753	-0.37566	0.00107134
CENPT	0.77077	-0.375627	5.56342e-06
TYSND1	0.770915	-0.375356	1.54624e-08
RAB8B	1.29705	0.375237	4.36541e-09
ZNF599	0.771275	-0.374683	1.76018e-05
PKIA	0.771286	-0.374662	0.000265886
YOD1	1.29649	0.374612	1.58521e-05
ZDHHC20	1.29619	0.374277	0.00239172
CENPF	1.29614	0.374221	0.00172757
ITSN1	1.2961	0.374173	7.95207e-05
LNCATV	1.29592	0.373973	0.0084611
SLA	1.29586	0.373914	2.67639e-08
GAL3ST4	0.771735	-0.373823	0.0014955
PLA2G6	0.771797	-0.373707	0.000104963
NOS3	0.771838	-0.373629	0.0108362
PASK	0.771968	-0.373387	0.000221957
THEM4	0.772123	-0.373097	6.29534e-06
FAHD2B	0.772169	-0.373012	0.000986026
GNRHR2	0.77226	-0.372841	0.00166753
KYNU	1.29489	0.372826	0.000269863
GAMT	0.772314	-0.37274	0.00137679
RGL1	1.29476	0.372684	9.55257e-05
CEACAM19	0.772356	-0.372661	0.0169018
S1PR3	1.2947	0.372619	0.00115301
JAG1	1.29459	0.372499	0.000221787
TGFA	1.29458	0.372489	0.00575625
RPS23	0.772516	-0.372364	4.8082e-06
BAG3	0.772519	-0.372358	9.97953e-06
PLA2G7	1.29429	0.372163	0.00752941
ANKS6	0.772664	-0.372086	4.32566e-07
TAGLN	0.772705	-0.37201	0.0273377
SMPDL3A	1.29414	0.371998	0.000318474
TTC9	0.772758	-0.371912	3.78957e-05
DZANK1	0.772814	-0.371807	6.49156e-05
ARHGAP11A	1.29394	0.371776	0.00376771
FAM86B3P	0.772868	-0.371707	0.0175343
ARHGEF4	0.772902	-0.371643	0.0159817
E2F3	1.29374	0.371553	1.04005e-08
ERLIN1	1.29363	0.371427	1.66245e-10
KAT2A	0.773086	-0.371298	5.64886e-07
CA4	1.29341	0.371183	0.0475755
ZNF329	0.773342	-0.370822	3.27288e-09
TANK	1.2928	0.370503	1.3346e-12
SIPA1L1	1.29279	0.370488	1.43002e-06
MAPK8IP3	0.773531	-0.370468	0.000456729
WDR86-AS1	0.77354	-0.370453	0.0150685
IL15RA	1.2927	0.370384	2.10284e-06
CAPN10-DT	0.773708	-0.370139	0.00962922
ELF1	1.29241	0.37006	5.76668e-13
SPNS2	0.773774	-0.370017	0.0275338
ABLIM2	0.773787	-0.369992	0.0118404
SDCBP	1.29233	0.369978	4.69102e-05
PHEX	0.773858	-0.369859	0.0224775
FBXO44	0.773867	-0.369842	3.14691e-06
POLB	1.29213	0.369752	3.38904e-08
B3GNT7	0.773942	-0.369703	0.0181032
SNHG11	0.774009	-0.369577	3.53194e-05
RPS16	0.77401	-0.369575	2.06079e-07
USP15	1.29184	0.36943	8.74472e-06
TMEM67	0.774117	-0.369376	0.000438925
ESPL1	1.29156	0.369117	0.0203645
DANCR	0.774302	-0.369032	1.75518e-09
CPEB3	1.29144	0.368979	3.32809e-07
SLC17A9	0.774388	-0.368871	0.00112478
SMPD3	0.774498	-0.368666	0.0330049
GNG7	0.774538	-0.368592	5.80754e-06
NPIPP1	0.77458	-0.368513	0.000306256
LINC02210	0.774799	-0.368106	4.39163e-07
PCBP3	0.774846	-0.368018	0.0302092
TIMM10	1.29043	0.367856	2.13658e-06
IFNGR2	1.29038	0.367798	1.63657e-05
HIF1A	1.29015	0.367538	1.34253e-06
KRT23	1.29005	0.367424	0.0387434
MORN3	0.775198	-0.367364	0.00482964
LGALSL	1.28973	0.367065	0.00839537
CD38	1.28966	0.36699	0.000728846
PCOLCE	0.775429	-0.366933	0.00207894
ZNF10	0.775454	-0.366887	8.47781e-07
DOCK8-AS1	1.28956	0.366882	0.00984558
FOS	1.28955	0.366865	0.0025463
PLEK	1.28948	0.366789	5.19687e-09
HAUS5	0.775539	-0.366728	5.21269e-07
RAB30	0.775567	-0.366677	0.000109794
PSTK	0.775572	-0.366668	8.72408e-05
LYRM1	1.28926	0.366548	2.35047e-10
LINC02207	1.28922	0.366498	0.0340825
MEGF6	0.775746	-0.366344	0.00506187
BTN3A1	1.28905	0.366304	5.78292e-07
RAB31	1.28899	0.366238	1.56707e-05
GDPD5	0.775893	-0.36607	0.000392634
KIF1B	1.2888	0.366029	2.04911e-05
LILRB3	1.28871	0.365922	0.000888279
HOXB2	0.776107	-0.365672	0.01392
PELI1	1.28837	0.365551	0.000148506
CEACAM3	1.28825	0.365415	0.00681769
CYTOR	1.28824	0.365398	3.95431e-05
PRKCD	1.28813	0.365273	5.99393e-07
CIR1	1.28806	0.365195	1.33577e-09
PHC2	1.28796	0.365089	0.00155973
NUDT13	0.776618	-0.364723	0.00299272
ADGRB1	0.776621	-0.364717	0.0352483
CKAP4	1.28745	0.364521	1.95796e-05
LINC02361	0.776746	-0.364485	0.000730546
ZNF519	0.77683	-0.364329	0.00252703
FCER1G	1.28715	0.364181	0.000147278
RPS3A	0.776961	-0.364086	0.00287196
RALGPS2	0.777018	-0.36398	0.000107974
MSRB1	1.28687	0.363861	0.00402613
DPH7	0.777084	-0.363858	4.70246e-07
CXCR2	1.2868	0.363789	0.00590718
FKBP5	1.28674	0.363716	0.00624273
SNHG28	0.777577	-0.362943	0.0170889
SCAI	0.777592	-0.362914	1.81138e-05
RPS8	0.777646	-0.362814	9.62366e-07
TMEM8B	0.777739	-0.362642	2.64291e-06
HSH2D	1.28571	0.362566	0.000158623
CLCN2	0.777827	-0.362478	0.000591463
NLRP3	1.28562	0.362468	5.26538e-07
DIP2B	1.28556	0.3624	5.8755e-08
BLTP3B	1.28555	0.362385	2.05414e-06
MRPS25	0.777935	-0.362279	5.2933e-08
EMP1	1.28545	0.36227	0.0375971
RPL10A	0.778018	-0.362124	2.18633e-07
PLXNA3	0.778066	-0.362036	0.000314511
ALPK1	1.28524	0.362036	0.00198574
ZNF251	0.778096	-0.361981	1.05472e-06
ARHGEF10	0.778201	-0.361785	0.0259656
CXCL16	1.28495	0.361715	0.000398071
LINC01278	0.778327	-0.361552	6.24049e-08
SH2B1	0.778344	-0.36152	6.7322e-06
PKD1	0.778445	-0.361333	6.9644e-05
RPL24P2	0.778601	-0.361044	0.0168627
KLHL17	0.778606	-0.361035	0.00289937
SCARF1	1.28426	0.360932	0.0134287
ARHGEF5	0.778811	-0.360655	0.00550455
[truncated: 4,332 more rows]

## Sheet: Sheet 2
DEGs in patients with active non-neuropsychiatric SLE versus HC
Gene symbol	FC	log2 FC	FDR-corrected p-value
IFI27	12.0623	3.59244	5.43015e-18
OTOF	8.73894	3.12746	1.27113e-19
RSAD2	6.59573	2.72153	8.82483e-24
IFI44L	5.90259	2.56135	2.24776e-24
SIGLEC1	4.68221	2.22719	2.10235e-18
LINC00487	4.59889	2.20129	1.22787e-13
IFIT1	4.57002	2.1922	1.6423e-21
ADAMTS2	4.33785	2.11698	1.51948e-09
ISG15	4.33778	2.11696	1.13898e-22
CMPK2	4.3113	2.10812	6.47248e-25
USP18	4.21917	2.07696	3.64518e-26
IFI44	4.15907	2.05626	1.11489e-28
TRIM6-TRIM34	4.11705	2.04161	6.22204e-06
OAS3	3.84541	1.94314	4.71373e-27
IFIT3	3.80763	1.92889	2.1674e-25
SLC4A10	0.271856	-1.87908	7.44213e-18
IFI6	3.57343	1.83731	9.68652e-24
HERC5	3.42156	1.77465	1.01871e-23
CCL2	3.40235	1.76653	3.53615e-11
PRSS35	0.294444	-1.76393	5.03553e-11
RNA5-8SP6	3.36005	1.74848	2.85472e-07
OASL	3.34042	1.74003	5.28345e-28
MX1	3.25346	1.70198	3.11046e-22
EPSTI1	3.23949	1.69577	9.51182e-26
PTGFR	3.18358	1.67065	2.67877e-09
RPL13P12	0.317977	-1.65301	0.0140476
OLAH	3.11527	1.63936	5.99644e-08
SERPING1	3.07528	1.62072	4.67371e-17
BATF2	3.05042	1.60901	1.33788e-16
TRIM6	2.99209	1.58116	2.25297e-14
SPATS2L	2.90939	1.54072	1.18739e-26
OAS1	2.90751	1.53979	1.11489e-28
IFIT2	2.88823	1.53018	2.37923e-25
LAMP3	2.88536	1.52875	5.61745e-21
LY6E	2.79565	1.48318	1.97219e-25
XAF1	2.75323	1.46113	1.79776e-25
FBXO39	2.73998	1.45417	1.24372e-09
FFAR3	2.71043	1.43852	1.96198e-05
LOC124904411	2.70676	1.43656	3.71394e-07
FEZ1	0.371475	-1.42866	5.04205e-24
TRDV2	0.37782	-1.40423	3.9779e-07
BCL2L14	2.58795	1.37181	2.3813e-08
BAALC	0.392083	-1.35077	5.44183e-13
CXCL11	2.54898	1.34992	2.21597e-08
RNASE1	2.51754	1.33201	2.63731e-08
PCDH1	0.397982	-1.32922	4.23845e-14
RPS17	0.400775	-1.31914	0.000119152
TMEM178B	2.48508	1.31329	3.9086e-10
AGRN	2.47938	1.30998	2.00252e-13
ETV7	2.47004	1.30453	1.36688e-08
PLSCR1	2.45085	1.29328	2.86929e-28
HESX1	2.42526	1.27814	8.23384e-08
WFDC21P	0.413307	-1.27471	3.40589e-11
OAS2	2.41808	1.27386	4.10681e-29
EIF2AK2	2.40042	1.26329	8.38057e-29
KRT5	0.420083	-1.25125	1.08052e-06
GPM6A	0.421554	-1.24621	1.60865e-07
DDX60	2.35877	1.23804	1.63934e-27
FAM72D	2.35673	1.23679	0.000307308
KRT72	0.424821	-1.23507	1.13892e-05
ALOX15	0.425296	-1.23346	9.92777e-07
DUSP13	2.34217	1.22784	1.37492e-06
DNAJC25-GNG10	2.32309	1.21604	0.00497679
TMT1B	2.30656	1.20575	6.06756e-07
SYBU	0.434961	-1.20104	2.58327e-09
PGBD5	0.437274	-1.19339	2.60075e-06
IL23R	0.439981	-1.18449	8.3987e-07
SLC38A11	0.441979	-1.17795	1.76238e-08
IFITM3	2.25966	1.1761	5.98533e-08
TPBG	0.445084	-1.16785	1.20148e-08
DEFA3	2.24323	1.16558	0.0166561
EXOC3L1	2.24004	1.16352	9.33223e-07
UGT2B17	0.447898	-1.15876	0.00105564
ANKRD22	2.23131	1.15789	4.56815e-11
RTP4	2.22916	1.1565	2.51599e-26
HP	2.21258	1.14573	1.53059e-08
SAMD9L	2.21223	1.1455	1.17293e-24
RN7SK	2.20478	1.14063	2.11599e-06
AJAP1	0.454131	-1.13882	2.05003e-08
CYP4F2	2.19551	1.13456	0.000305497
IFIT5	2.19358	1.13329	2.95787e-28
TNFAIP6	2.18575	1.12813	2.22404e-12
ABCA13	2.1823	1.12585	5.00193e-06
GBP7	2.18184	1.12554	0.00102301
SEMA5A	0.459203	-1.1228	2.94734e-10
MMP8	2.17147	1.11867	6.02464e-05
DDX60L	2.17124	1.11852	2.54307e-26
PRSS22	0.460647	-1.11827	1.86956e-05
CD177	2.17082	1.11824	0.0030118
LTK	0.46175	-1.11482	5.28456e-15
ZBP1	2.16365	1.11347	5.93435e-29
LIF	2.16337	1.11328	5.71251e-07
ADAM12	0.46233	-1.113	4.19378e-11
KRT73	0.46387	-1.10821	1.40665e-05
HELZ2	2.15489	1.10761	3.01423e-26
RSPH9	2.15088	1.10493	1.34625e-08
SLC26A8	2.14478	1.10083	5.64519e-11
OR7E140P	2.13683	1.09547	0.000606921
ZCCHC2	2.12477	1.08731	1.23002e-27
IRF7	2.12153	1.0851	1.88705e-19
HERC6	2.10881	1.07643	1.64456e-27
COL5A3	0.47819	-1.06434	0.000659783
HES4	2.0761	1.05388	3.05441e-05
KIR2DL1	0.481825	-1.05342	0.000266545
LGALS3BP	2.07319	1.05185	3.27864e-22
PARP9	2.06943	1.04923	1.95136e-26
NTNG2	2.06867	1.0487	1.36028e-14
SCART1	0.483637	-1.048	1.82336e-11
FAT4	0.484612	-1.0451	1.71032e-07
LIM2	0.48771	-1.0359	8.42786e-07
LDB2	0.48818	-1.03451	2.13072e-07
NXPH4	0.489687	-1.03007	1.69775e-06
IFIH1	2.03838	1.02742	9.12987e-30
CFAP58-DT	2.03729	1.02665	5.48482e-13
LINC00494	0.492649	-1.02137	9.78293e-14
RIGI	2.02563	1.01837	3.32267e-25
IGKV1-13	2.02551	1.01829	0.0373146
TEAD2	0.495668	-1.01255	2.1079e-05
LINC02904	2.00931	1.0067	2.22722e-05
CHL1	0.497942	-1.00595	5.95664e-07
GLI3	0.497978	-1.00585	7.27193e-05
CXCL10	2.00354	1.00255	2.84608e-08
GBP1	2.00038	1.00028	3.74929e-18
UBQLNL	1.99746	0.998167	8.63696e-09
DEFA1	1.9974	0.998126	0.0269468
SGCD	0.503915	-0.988747	0.0014192
FAM225A	1.98156	0.986636	4.18844e-07
DRC1	1.98038	0.985776	1.25429e-06
CEACAM1	1.97934	0.985023	2.6552e-15
KIAA1958	1.97872	0.984571	2.04376e-28
NMUR1	0.505504	-0.984207	4.36453e-14
IGKV2D-40	1.97485	0.981744	0.0143067
GBP6	1.97382	0.980993	3.79841e-07
LOC105377267	0.506843	-0.98039	1.38973e-06
EPHB2	1.97298	0.980379	4.99284e-11
TRIM22	1.9705	0.978562	1.39365e-28
LOC105375924	1.96281	0.972923	5.53775e-06
DHX58	1.96046	0.971194	1.29207e-22
BTNL9	0.510676	-0.969519	0.000263594
SIGLEC8	0.512406	-0.96464	2.5401e-05
NTN4	0.512481	-0.96443	1.57543e-07
PARP14	1.94898	0.962718	3.98581e-23
PRICKLE2	0.513477	-0.96163	1.01456e-05
OR2A20P	0.513616	-0.961238	0.0382241
WNT16	0.514038	-0.960054	2.28228e-06
KLRC2	0.514331	-0.959231	0.000899223
MCOLN3	1.94367	0.95878	2.32145e-06
H3C4	1.93691	0.953757	2.63798e-06
INSC	1.93555	0.95274	1.5482e-05
MX2	1.93099	0.949338	1.20942e-25
IGHV5-78	0.518862	-0.946578	6.55233e-08
MT2A	1.92319	0.943501	1.02221e-14
FAM110C	0.520389	-0.942338	9.27553e-09
KIR3DL2	0.520762	-0.941303	6.45733e-07
LINGO2	0.522199	-0.937329	0.000162823
IFI35	1.91339	0.93613	1.68948e-22
CD274	1.9105	0.933951	2.90817e-12
TNFSF13B	1.90816	0.932182	1.0176e-21
MGAM2	1.9003	0.926228	1.54564e-06
LOC124909446	1.89929	0.92546	0.0001418
COL17A1	1.89875	0.925051	0.00176353
HSP90AA6P	0.526756	-0.924793	0.0253845
CD160	0.52678	-0.924728	1.0095e-11
IL1RN	1.89632	0.923199	4.88896e-19
ZDHHC11B	0.527963	-0.921492	8.16146e-07
CLEC4D	1.89006	0.918428	2.83997e-13
FCGR1A	1.88932	0.917867	1.09184e-09
PRSS30P	0.529473	-0.917371	2.16309e-07
BOK	0.531128	-0.912869	0.00109781
PDXP	0.531509	-0.911833	0.0150818
RBFOX2	0.531543	-0.911742	1.289e-10
ABCA1	1.88106	0.911544	2.73241e-12
RNF175	0.532975	-0.907861	1.59894e-08
CA1	1.87304	0.90538	7.18311e-05
TNFSF10	1.87228	0.904795	1.1253e-26
APOBEC3A	1.8717	0.904347	3.60117e-15
ESM1	0.534496	-0.903748	8.45039e-06
WNT3	0.537027	-0.896933	0.000123295
DAAM2	1.86143	0.896412	0.00913868
EYS	1.8562	0.892354	3.08062e-06
TRBV6-4	0.538745	-0.892325	3.21242e-06
ADAM23	0.539185	-0.891147	2.51051e-08
LAP3	1.85336	0.890143	9.21027e-17
TARM1	1.85296	0.889835	0.000924112
SUGT1P4-STRA6LP-CCDC180	0.540454	-0.887757	0.0150818
CACNG6	0.54112	-0.885981	5.97387e-06
BNC2	0.541168	-0.885853	1.40988e-06
CRISP3	1.84759	0.885648	0.000161068
DOCK4	1.84691	0.885116	4.46752e-10
KCNK10	0.541943	-0.883788	5.74535e-06
LPAR3	1.84394	0.882789	0.000448528
SNORA73B	1.843	0.882056	0.000138761
IL27	1.84215	0.881393	9.27626e-06
PTPRG	0.543563	-0.879482	3.87846e-05
MMP9	1.83493	0.875725	2.2786e-06
LAMA2	0.545036	-0.875575	3.62789e-12
PRSS33	0.545143	-0.875293	0.00023428
SAMD9	1.83205	0.873457	5.88877e-27
TRAV1-2	0.545945	-0.873173	6.94683e-09
C1orf226	1.83125	0.872827	0.000332938
KLHDC7B	1.8242	0.867263	6.22636e-17
TNR	0.549237	-0.8645	3.22092e-05
SEPTIN4	1.81941	0.863468	4.50764e-11
C1QC	1.81876	0.862956	0.0013388
MIR3945HG	1.81735	0.861834	7.51495e-07
UTS2	0.551081	-0.859663	0.000345695
DNASE1L3	0.552356	-0.856331	1.05035e-09
DLG5	0.552916	-0.854867	9.50199e-13
LTF	1.80728	0.85382	0.00219557
CYP2E1	0.553456	-0.85346	1.65884e-07
GOLGA8O	0.554321	-0.851207	0.00653781
PODN	0.554332	-0.851178	9.05842e-05
LYPD2	0.554824	-0.849899	0.00222389
COLQ	0.555134	-0.849091	7.0299e-13
FGFR2	0.555372	-0.848472	0.000135966
NUDT16-DT	1.79929	0.847427	5.47162e-06
NAT8L	0.555875	-0.847169	0.000126293
PDCD1LG2	1.79778	0.84622	3.72706e-06
ZNF365	0.557356	-0.843329	1.56234e-07
PAK6	0.557917	-0.841877	2.70023e-08
STAT1	1.79137	0.841062	1.05165e-21
CDHR1	0.558321	-0.840833	5.83431e-11
GDF7	0.558364	-0.840723	0.000425059
MEG3	0.558619	-0.840064	0.0150555
ANXA3	1.78949	0.839546	5.08154e-07
COL4A3	0.559453	-0.837911	7.3661e-07
GYPA	1.78511	0.836013	8.15287e-05
NUAK1	0.560267	-0.835813	0.00101778
CCR1	1.78095	0.832644	1.42732e-16
RORC	0.561756	-0.831984	1.1675e-11
CHIT1	1.77999	0.831866	1.34235e-05
CLDND2	0.56203	-0.831281	3.86043e-08
LGR6	0.562042	-0.83125	9.30862e-09
KLRF1	0.562398	-0.830337	1.08943e-10
KLRB1	0.564354	-0.825328	3.05854e-15
RHOBTB3	0.564537	-0.824861	3.81719e-14
BPI	1.76956	0.823391	0.000103119
AGAP1	0.565167	-0.82325	2.69286e-08
CXXC4	0.565476	-0.822464	0.000471494
CHMP5	1.762	0.817211	3.09231e-28
EPHX4	0.567605	-0.81704	0.00185413
UICLM	0.567671	-0.816872	9.08112e-06
RAP1GAP	1.75995	0.815537	0.0286122
HEPACAM2	1.75912	0.814857	0.000869101
IFT56	1.75731	0.813372	2.69238e-10
PARP12	1.75543	0.811829	6.29979e-22
FKBP10	0.570075	-0.810776	0.000493922
IFITM1	1.75351	0.810247	9.37488e-26
CD207	0.571425	-0.807365	0.000712201
HTR3A	0.571466	-0.807259	7.01102e-05
FAM41C	1.747	0.804883	0.00861269
RPL17P28	1.74655	0.804511	0.000253184
OLFM4	1.74452	0.802831	0.0361393
TMEM92	1.74175	0.80054	0.00295754
MYOM2	0.574308	-0.800103	0.0349888
DHRS9	1.73998	0.799069	1.91594e-09
EBF4	0.574971	-0.798439	8.47701e-09
SLC4A3	0.575467	-0.797195	1.35982e-07
TCL1B	0.57572	-0.79656	0.00729431
MAOA	1.73597	0.79574	0.00161266
GFPT2	0.577146	-0.792992	0.00232516
TMEM140	1.73156	0.792073	1.15654e-16
ATF3	1.7314	0.791941	2.16175e-09
NEXN	1.73105	0.791643	5.1624e-12
CAMP	1.73049	0.791183	4.71632e-05
IL17RE	0.578577	-0.789419	1.95541e-06
PRRT4	1.72744	0.788635	0.000304567
COLGALT2	0.578949	-0.788491	3.41241e-05
CEACAM6	1.72631	0.787691	0.0133057
COL5A1	0.579932	-0.786044	6.25846e-05
ACVRL1	1.72017	0.782552	2.10494e-09
IGHD	0.581476	-0.782209	2.81201e-06
SOX7	0.581853	-0.781273	0.000108771
NT5C3A	1.71843	0.78109	4.16127e-22
G0S2	1.71733	0.780163	0.000130594
SFRP1	1.7163	0.779302	0.0148597
IFI16	1.71528	0.778441	4.46819e-29
NAIPP3	1.71524	0.778407	2.21601e-08
GPR84	1.71404	0.777398	4.48962e-09
AP5B1	1.71259	0.776182	4.29967e-16
PRSS23	0.5843	-0.775218	9.05939e-07
TCN2	1.70963	0.773684	8.97386e-11
BCL2A1	1.7068	0.771292	5.88255e-11
FBXO6	1.70463	0.769459	5.13093e-19
TOR1B	1.70368	0.768655	1.765e-29
TCN1	1.70227	0.767456	1.86822e-07
OLR1	1.7001	0.765622	0.00384606
LINC01644	0.588272	-0.765445	0.00186032
RPH3A	1.69915	0.764817	0.000137368
H2BC18	1.69794	0.763788	2.47544e-05
MPPED2	0.588991	-0.763683	0.000278235
SMOC1	0.589001	-0.763658	0.000179853
FAM177B	0.589174	-0.763236	5.21373e-05
DTX3L	1.69647	0.762533	5.93435e-29
SIPA1L2	1.69572	0.761898	3.2596e-09
STAT2	1.69393	0.760374	4.8937e-20
C2	1.6939	0.760351	3.48284e-07
PTGDR2	0.590796	-0.759269	1.39258e-08
CYP2J2	1.69213	0.758838	3.70999e-05
MDS2	0.591362	-0.757886	1.13103e-10
ADORA1	0.591534	-0.757468	0.0017315
TMEM171	0.591751	-0.756937	0.00495686
SH2D1B	0.592996	-0.753906	4.47542e-09
AIM2	1.68606	0.753659	1.8843e-13
LINC00926	0.593225	-0.753348	3.66577e-08
NTSR1	1.68531	0.753014	0.0026727
UBE2L6	1.68449	0.752311	1.63874e-21
LINC00511	0.594093	-0.751238	0.000684887
NAIPP1	1.68288	0.750936	4.77721e-08
ODF3B	1.68264	0.750724	5.95699e-08
IGF2	1.68236	0.750484	0.00513983
SLC1A7	0.595294	-0.748327	0.000970805
LINC01093	1.67901	0.74761	0.00678891
LARGE1	0.595816	-0.747061	7.105e-09
IL34	0.595999	-0.746617	0.00394506
GNAL	0.596266	-0.745972	3.29341e-05
VIT	0.596815	-0.744645	0.00181843
INHBA	1.67369	0.743031	0.00739535
CXCR6	0.597601	-0.742746	4.9067e-08
ZNF860	0.597671	-0.742577	7.26089e-07
FCRL2	0.597832	-0.742188	7.46232e-09
B3GALT2	0.598602	-0.740332	4.48995e-07
RNF213	1.66883	0.738833	8.47039e-26
CLEC6A	1.66681	0.737094	3.18043e-06
S1PR5	0.600222	-0.736432	3.3881e-09
NMI	1.66502	0.735542	8.89594e-24
OLIG2	0.600765	-0.735128	0.000771918
SCAT8	1.66312	0.733888	3.94603e-12
LINC01781	0.601615	-0.733087	8.3886e-06
SUCNR1	1.66158	0.732559	2.18409e-06
CES1	1.66054	0.731652	0.000120007
PMP22	0.602351	-0.731323	3.95822e-07
LGSN	1.65994	0.731133	0.0210772
VN1R105P	1.65975	0.730963	0.00859768
GNLY	0.602517	-0.730926	6.59626e-07
APBA1	0.602857	-0.730111	3.08084e-09
PRDM5	1.65868	0.730036	3.76695e-06
SLC4A4	0.604519	-0.726141	1.17095e-07
BNIP3P1	0.605267	-0.724358	1.77007e-05
NETO1	0.605269	-0.724352	0.000382639
KIR3DL1	0.605423	-0.723985	0.000336485
F5	1.65148	0.723759	1.96901e-11
LOC105371795	1.65146	0.723742	1.90727e-06
RTEL1P1	1.65117	0.723485	0.00138635
SGCE	0.606037	-0.722523	9.42596e-05
FAM20A	1.65001	0.722477	0.00235503
FFAR2	1.64771	0.720462	2.19088e-09
FCAR	1.64665	0.719534	5.25099e-10
CEACAM8	1.64656	0.719458	0.0132128
ZNF462	1.64643	0.719343	0.000440587
ABCB4	0.607393	-0.719297	2.87172e-08
PIRAT1	1.64574	0.718734	8.33523e-08
ARHGAP29	1.64555	0.718571	5.40642e-06
SCN4A	0.608066	-0.717699	0.000225409
KCNJ15	1.64434	0.717513	1.26615e-07
KIF18B	1.64315	0.716463	8.73571e-05
GOLGA6L4	0.609128	-0.715183	0.0386117
SHISA5	1.64091	0.714492	4.52332e-24
TRIM5	1.64088	0.714468	1.92817e-28
P3H2	0.609584	-0.714103	2.40948e-06
IL31RA	1.63992	0.713629	0.000323653
MXRA8	0.609923	-0.713301	0.00432714
DEPDC1	1.63845	0.712328	0.00157662
FLT4	0.610733	-0.711385	4.04322e-07
NPIPB7	1.6368	0.71088	0.0360089
KCNG1	0.6114	-0.709811	0.000616584
LCN2	1.63467	0.708995	0.00164318
LY96	1.63358	0.708037	1.50602e-10
AKAP5	0.612232	-0.707849	2.04015e-06
PML	1.63322	0.707719	1.6423e-21
ACSL1	1.633	0.707524	8.21654e-08
RPS2P29	0.612643	-0.70688	0.0203953
DDX10P1	1.63218	0.706799	0.00486588
S100A8	1.63206	0.706694	9.62132e-08
H4C8	1.63152	0.706213	1.79201e-07
OR52K3P	1.63115	0.705888	1.13789e-08
GNB4	1.63038	0.705208	3.27508e-14
COL13A1	0.61395	-0.703806	0.000686837
IGLV8-61	0.614634	-0.702201	0.0166625
LINC00639	1.62518	0.700603	0.00276081
SCARA5	0.615397	-0.70041	0.0023655
LEP	1.62459	0.700077	0.00338496
GAS1	0.615695	-0.699713	0.000168785
MYO6	0.615972	-0.699064	5.08069e-08
FCGR3B	1.62127	0.697122	5.91156e-07
GRIP1	0.616899	-0.696893	6.94447e-06
E2F8	1.62087	0.696768	0.00016536
TSPOAP1	0.617159	-0.696285	7.94405e-11
RUFY4	1.61953	0.695572	1.2061e-06
BMX	1.61872	0.694855	4.31778e-05
SRGAP2B	1.61866	0.694796	2.65607e-12
TDRD7	1.61837	0.694537	5.93435e-29
RGS7	0.618075	-0.694147	0.000626461
NCR3	0.618213	-0.693825	1.22683e-11
MCEMP1	1.61726	0.693553	4.80644e-08
FCRL6	0.619047	-0.691878	3.26169e-06
CEP126	0.61916	-0.691617	1.02566e-14
TIMP3	0.619436	-0.690973	0.00314302
LINC02021	0.619502	-0.690818	0.000904421
OSBPL6	1.61318	0.689905	0.000332119
VIPR2	0.620138	-0.689339	0.00168709
MATK	0.620395	-0.688741	7.2323e-10
IGHG4	0.620542	-0.688398	0.0334593
LINC00968	1.61071	0.687698	8.85999e-10
KRT2	0.620943	-0.687468	0.00159807
LOC101929719	0.62101	-0.687312	0.000129653
LINC00996	0.621141	-0.687007	1.09285e-07
RDH16	0.621156	-0.686972	1.57806e-06
SP110	1.60981	0.686894	1.39365e-28
ADAMTS10	0.621346	-0.686531	5.11447e-10
APOL4	1.60912	0.686274	0.00103243
PEG10	0.621668	-0.685784	9.15911e-07
LOC728488	1.60805	0.685316	0.00310133
NIPAL4	0.621964	-0.685098	0.000498054
FGFBP2	0.621975	-0.685072	8.83292e-06
HTRA3	1.6075	0.68482	0.0183506
CLIC3	0.622161	-0.68464	1.21812e-05
ARHGAP20	0.622454	-0.683961	0.00155987
HOPX	0.622595	-0.683634	4.18411e-10
TPRG1	0.62265	-0.683507	4.95957e-07
OSBPL10	0.622809	-0.683138	8.80092e-09
TCL1A	0.622883	-0.682967	6.10014e-05
C14orf132	0.622981	-0.68274	2.43202e-05
TYMP	1.60314	0.680902	1.036e-11
DMKN	0.623903	-0.680605	0.000233952
WDFY3	1.60175	0.679651	1.67293e-10
MAB21L3	1.60135	0.679287	0.00551806
H2BC4	1.60074	0.678743	1.02348e-08
SYT17	0.624744	-0.678664	3.86043e-08
UGT8	0.62486	-0.678395	6.26749e-06
PDZD4	0.625085	-0.677875	3.13782e-10
RETN	1.59978	0.677869	1.25576e-05
H19	1.59951	0.677627	0.00646771
COL6A2	0.625798	-0.676232	5.38172e-07
CTSG	1.59769	0.675989	0.037489
AZU1	1.59757	0.675875	0.0184744
CASC8	0.62651	-0.674591	0.0350466
MAGI2-AS3	1.59594	0.674407	0.00550438
ZNF528-AS1	0.626703	-0.674147	4.80427e-07
TKTL1	0.627635	-0.672003	1.07965e-07
PDGFD	0.627774	-0.671682	5.95699e-08
FCER2	0.627795	-0.671635	3.22105e-06
VXN	0.627799	-0.671626	8.81557e-05
CACNA2D2	0.628291	-0.670495	4.52913e-07
KPNB1-DT	1.59049	0.669469	1.12177e-07
HORMAD1	1.58996	0.668989	0.000140681
CDHR3	0.629338	-0.668094	3.62955e-09
PFN2	0.629445	-0.667848	1.59306e-10
PTGDS	0.629761	-0.667124	2.74028e-05
COBLL1	0.629965	-0.666658	2.3038e-10
APOBEC3B	1.58661	0.66595	0.0302597
CACNA1E	1.58625	0.665616	2.3405e-05
AP3B2	1.58567	0.665091	0.00967148
FRMD3	1.58516	0.66463	9.05388e-09
KCNA5	0.63119	-0.663853	0.00365346
FAM8A1	1.58329	0.662924	6.49168e-15
CD34	0.631773	-0.662521	0.000404395
SERPINB10	1.58283	0.662504	0.00321409
SGSM1	0.632032	-0.66193	2.23698e-09
TPST1	1.58204	0.661782	8.00812e-05
SRGAP1	1.5813	0.661111	0.00133884
NRN1	1.58038	0.66027	0.00707546
KCNJ2-AS1	1.58025	0.660151	2.86968e-06
PHLDB2	0.632964	-0.659805	2.44596e-11
LINC00987	0.6332	-0.659267	7.59983e-08
PARP10	1.5792	0.659195	1.75833e-12
GSTM3	0.633455	-0.658685	0.0147342
RNU1-1	1.57664	0.656851	0.000224295
RNU1-2	1.57664	0.656851	0.000224295
RNU1-27P	1.57664	0.656851	0.000224295
RNU1-28P	1.57664	0.656851	0.000224295
RNU1-3	1.57664	0.656851	0.000224295
RNU1-4	1.57664	0.656851	0.000224295
RNVU1-18	1.57664	0.656851	0.000224295
PAQR9	1.57644	0.656671	0.0150449
SYNPO2	1.57602	0.656283	0.00130737
SPON2	0.63464	-0.655989	5.40802e-06
VEGFC	1.57556	0.655866	0.00532201
NAV3	1.57542	0.655736	0.00566647
CKLF-CMTM1	1.57534	0.65566	2.83805e-06
MPP2	0.635121	-0.654896	5.46626e-05
CCNA1	1.57265	0.653201	0.00185048
FCRLA	0.636051	-0.652785	4.16091e-08
NCS1	0.636296	-0.652231	0.000993465
ADAR	1.57092	0.651606	3.05447e-26
SAMD4A	1.56938	0.650197	3.87537e-10
FBLN2	0.637237	-0.650097	1.21781e-05
MATN2	0.637925	-0.648541	0.00100171
PADI4	1.56667	0.647702	6.62817e-08
JUP	1.56621	0.647275	0.000345695
TMEM252	1.56603	0.647109	0.000133591
PRRG4	1.56509	0.646246	2.06359e-08
ARK2C	0.639194	-0.645674	3.8774e-06
KRTAP5-AS1	0.639257	-0.645533	0.00106626
S100A9	1.56301	0.644332	2.05915e-10
LMNB1	1.56268	0.644024	7.90029e-14
WNT7A	0.640039	-0.643769	8.60037e-08
SCD5	0.640411	-0.64293	7.82756e-05
LHFPL2	1.56139	0.64283	6.47657e-16
IL1R2	1.56133	0.642779	2.10734e-06
LCNL1	0.640634	-0.642428	0.00520172
NPR3	0.641049	-0.641492	0.0197692
DEGS2	0.641074	-0.641437	0.00643468
SERINC2	1.55976	0.641325	0.00013777
FMNL2	1.55906	0.640674	2.42163e-08
DYSF	1.55789	0.63959	9.17228e-08
ZNF684	1.55748	0.63921	1.10669e-14
SP100	1.55739	0.639132	4.16214e-32
CYSLTR1	1.55651	0.638313	3.17588e-22
ADGRB2	0.642555	-0.638109	1.88032e-05
HMGB2	1.55572	0.637582	3.84473e-17
LOC105372321	1.55536	0.637244	0.00770414
SOCS1	1.55497	0.636888	4.53866e-08
P3H4	0.643124	-0.636832	3.24319e-11
TAFA1	0.643401	-0.636211	6.60852e-06
ITGA1	1.554	0.63599	1.91514e-09
ABCB1	0.643777	-0.635366	4.06193e-14
ADM	1.55296	0.635018	2.0809e-05
PHLDA3	1.5527	0.634781	0.00299985
RASSF6	0.644073	-0.634704	0.000520559
TRGV9	0.644128	-0.634581	0.000203227
ZMAT4	0.644171	-0.634485	0.0135427
SLC12A3	0.644558	-0.633619	0.000166764
RPS10P1	1.55004	0.632305	0.000127706
IL5RA	0.645207	-0.632167	9.32021e-05
PPFIA3	0.645323	-0.631908	8.30923e-08
ELOVL4	0.645742	-0.63097	4.25436e-07
APOL6	1.54834	0.63072	6.15422e-17
IGHM	0.645857	-0.630714	1.39637e-05
CXCR5	0.645887	-0.630647	8.42388e-09
GPR68	0.646014	-0.630362	2.14234e-11
LAMA5	0.646594	-0.629069	0.00014387
LINC01664	1.54649	0.628996	0.00294089
RNY1	1.54603	0.628566	0.00932752
TMEM163	0.647077	-0.627991	0.000385336
NPM1P25	0.647134	-0.627863	2.07741e-06
IGF2BP3	1.54518	0.627778	5.27214e-07
EEF1A1P17	0.647238	-0.627632	0.000434824
NFIL3	1.54479	0.62741	1.44663e-10
SPATA6L	0.647676	-0.626656	0.000171734
RPS3P3	0.648295	-0.625277	1.95266e-05
PTGDR	0.648414	-0.625013	1.22661e-08
MS4A4A	1.5422	0.624994	7.74817e-09
TUB	0.648597	-0.624606	0.00673681
LOXHD1	1.5413	0.624151	0.000420885
EEF1B2P6	0.648825	-0.624099	0.0223403
SPESP1	1.54075	0.623629	0.030589
LINC02614	0.649849	-0.621822	0.00224393
GGT5	0.650038	-0.621404	0.00302199
RAB39A	1.53777	0.620842	5.22479e-06
LINC00671	1.5376	0.620681	0.000266191
TRIM25	1.53738	0.620478	8.4651e-13
PPP2R2B	0.650709	-0.619915	3.49623e-08
PARVA	0.650747	-0.619832	0.000569188
SLC16A10	0.650816	-0.619678	2.61794e-07
PLAAT5	0.651144	-0.618952	0.000406092
SDC1	1.53538	0.618593	0.028861
TMEM238	0.651323	-0.618554	0.00260091
SHF	0.651513	-0.618134	2.18724e-06
ASPRV1	1.5345	0.617765	1.73455e-07
CA6	1.53337	0.616704	0.0202959
MAP2K6	1.53322	0.616563	1.51313e-21
QPCT	1.53315	0.616501	8.13025e-08
MCM10	1.53256	0.61594	0.00179784
AKAP6	0.652666	-0.615583	2.76018e-05
HECW2	1.53152	0.614963	1.08969e-06
FKBP9	1.5315	0.614948	1.1677e-07
FCRL1	0.653464	-0.61382	5.45986e-06
CNNM3-DT	0.653661	-0.613386	0.000344168
RNASE2	1.52864	0.612248	1.64664e-06
ZFR2	0.654215	-0.612163	0.000780098
RPS8P1	0.654241	-0.612106	0.0276297
CD79A	0.654309	-0.611955	1.21421e-06
SRGAP2C	1.52823	0.611862	8.37576e-13
C1QB	1.52653	0.610257	0.00714767
UNC93B1	1.52535	0.609144	1.31845e-15
NUDT11	0.65576	-0.608761	0.00127824
TLR4	1.52441	0.608252	4.63955e-10
GBP5	1.52346	0.607347	3.06086e-07
LGR4	0.656762	-0.606557	2.30169e-07
RGS17	0.65678	-0.606517	0.0109466
SULT1A2	1.52223	0.606187	0.0111793
DNAI2	0.65724	-0.605507	0.000565385
SLC22A4	1.52151	0.605505	7.61762e-07
COL6A1	0.65744	-0.605069	0.000258851
CRIP2	0.6576	-0.604719	0.00036618
TSPEAR	0.657698	-0.604502	0.0145535
EBF1	0.657778	-0.604328	1.19277e-06
EML6	0.657865	-0.604137	1.34014e-05
BICDL2	1.51993	0.604005	0.0157708
NEO1	0.658009	-0.60382	1.60589e-10
NAIP	1.51861	0.602751	1.60364e-07
LRRN1	1.51834	0.602497	6.52523e-06
DKK3	0.658725	-0.602252	0.00843397
RPS3AP5	0.658825	-0.602032	0.0322611
IL10	1.51738	0.60158	0.00329922
ZNF438	1.5172	0.601414	3.18549e-13
ZNF20	1.51646	0.600712	0.00658907
AICDA	1.51628	0.600538	0.00344659
CLEC4E	1.51535	0.599648	2.00865e-07
TSPAN15	0.660027	-0.599403	5.22348e-05
TRPC1	0.660134	-0.59917	1.73627e-08
LILRA5	1.51481	0.599132	5.20522e-08
WDR86-AS1	0.660314	-0.598776	9.22936e-07
MS4A1	0.660546	-0.598269	5.72123e-07
E2F7	1.51385	0.598227	0.00139037
PKMYT1	1.51348	0.597867	0.000553694
REC8	1.51341	0.597805	9.13591e-12
FANK1	0.660784	-0.597748	0.000717648
HSPA6	1.5132	0.597602	3.9225e-07
PRKAG2-AS2	1.51277	0.597192	0.00608528
TNNT1	1.5126	0.597026	0.00912212
IL18R1	1.51224	0.596684	7.21466e-10
SMCHD1	1.51128	0.595775	7.34255e-14
IFITM2	1.51053	0.595054	1.9808e-07
CTTNBP2	0.662034	-0.595024	0.0323908
PHEX	0.662403	-0.59422	8.88987e-06
PDLIM1P4	1.50953	0.594095	0.000558964
IGSF10	0.662531	-0.593939	0.0360089
S100A12	1.50911	0.593697	9.49218e-06
HNRNPA1P21	0.662852	-0.593242	4.04532e-05
BST1	1.50822	0.592846	3.06687e-13
PGAP1	1.50803	0.592661	5.20807e-09
SYN2	1.50747	0.59213	0.00624899
MOCS1	0.663451	-0.591938	0.00307759
USP43	0.663614	-0.591584	0.0029429
GPR27	1.50669	0.59138	5.57883e-08
CDON	0.663903	-0.590955	8.32171e-06
FGD4	1.5055	0.590247	1.15647e-11
PNPT1	1.50505	0.58981	1.03293e-17
KIR2DL3	0.66459	-0.589465	0.00104282
NOG	0.664621	-0.589396	5.19034e-05
PMEPA1	0.664643	-0.589348	3.36481e-09
ALPK3	1.50456	0.589341	5.20684e-05
CD22	0.665048	-0.588469	6.92365e-07
CLEC17A	0.665272	-0.587985	2.20588e-06
CNKSR3	0.665439	-0.587622	0.00270462
TLR2	1.50269	0.587543	1.33017e-10
SYNGR3	0.665573	-0.587332	0.000230803
NAMPT	1.50245	0.587314	1.81128e-06
CD19	0.665704	-0.587047	1.71541e-06
NT5DC4	1.50125	0.586167	0.000453438
CARD6	1.50114	0.586057	4.21003e-20
DBH-AS1	0.666304	-0.585748	0.000248589
LINC02481	0.666507	-0.585309	2.37372e-08
HSFX1	0.666532	-0.585255	0.0195165
P2RX5-TAX1BP3	0.667082	-0.584065	0.000114795
APOL1	1.49904	0.584041	9.21477e-15
TMEM220	0.668123	-0.581814	5.05607e-07
GPM6B	0.668254	-0.581531	0.0144878
TRANK1	1.49635	0.581444	7.17031e-19
GPR153	0.668318	-0.581394	5.85296e-05
LINC01857	0.668597	-0.580792	0.000957916
HBD	1.49566	0.580779	0.020465
NDC80	1.49541	0.580539	1.29401e-13
TAP1	1.4949	0.580048	1.10852e-19
CNTNAP2	0.669393	-0.579074	0.0346252
RBFOX3	0.669429	-0.578997	0.0345612
FPR2	1.49297	0.578187	5.11532e-07
RAI14	0.669891	-0.578001	0.00371792
PPARG	1.49257	0.577803	0.0099004
TRGC1	0.670096	-0.57756	3.44788e-05
PALD1	0.670418	-0.576868	6.55675e-06
LINC00664	1.49151	0.576777	0.0390048
CD163	1.49039	0.575686	4.83711e-11
EFNA5	0.671044	-0.575521	0.0100458
BLK	0.671135	-0.575325	1.42048e-07
PTPRM	0.671208	-0.575168	9.74861e-06
TMEM14B-DT	0.671215	-0.575154	0.00180007
ARG1	1.48943	0.574764	0.00391758
CARD16	1.48906	0.574403	7.32386e-10
SAT1	1.48883	0.574182	2.12111e-13
FAM13A	1.48866	0.574012	7.68192e-11
PTPRN2	1.48827	0.573636	1.47924e-07
LINC02218	1.48795	0.573328	0.000607427
SLC1A3	1.48782	0.573197	0.000163171
CA15P1	1.48777	0.573155	0.0342314
HOXC4	0.67233	-0.572758	0.0226812
SELL	1.48734	0.572737	5.68369e-14
ZNF600	0.672677	-0.572015	6.08749e-10
TASL	1.48642	0.57184	5.19586e-21
LRRK2	1.4862	0.571624	4.13987e-08
FGF2	1.4852	0.57066	0.0141669
KLRG1	0.673607	-0.570021	4.79222e-07
ARHGEF25	0.674217	-0.568715	0.00102389
EPHA2	0.674458	-0.5682	0.000701132
PCDHGC3	0.674482	-0.568148	0.0109088
PRSS16	0.674737	-0.567603	0.00100735
BST2	1.48191	0.567454	7.06414e-16
IRF9	1.48186	0.567409	1.13431e-15
H2BC5	1.48118	0.566747	2.3023e-05
SECTM1	1.4808	0.566379	1.43271e-07
VSIG10L	1.48063	0.566215	2.05733e-05
SARDH	0.675469	-0.566038	3.3988e-05
MNDA	1.48	0.565599	7.29832e-11
CAMK2N1	0.675711	-0.565522	1.33861e-07
SNED1	0.675845	-0.565236	4.67334e-08
ZNFX1	1.4787	0.564328	1.1134e-26
AKR1C3	0.676409	-0.564032	3.7588e-06
SYTL2	0.676479	-0.563883	2.64201e-09
LOC124903372	0.676729	-0.563349	0.000238555
CSRNP1	1.47764	0.563296	7.73309e-11
GRN	1.47754	0.563198	4.72456e-12
TMEM121B	1.47728	0.562946	5.04895e-06
RHAG	1.47639	0.562077	0.0226464
MXD1	1.4761	0.561793	7.36359e-08
TMEM123	1.47421	0.559939	3.54309e-19
LINC00665	0.678348	-0.559903	4.61401e-06
PPP1R3B	1.47392	0.559661	1.15496e-07
XCL2	0.678605	-0.559356	0.000192311
PNPLA1	1.47337	0.559118	4.48225e-06
SLC2A3	1.47309	0.558845	7.50848e-09
MOV10	1.47253	0.558297	1.12262e-15
CD1C	0.679247	-0.557991	1.21474e-11
BHLHE41	0.679596	-0.557251	6.16911e-05
TRPC6	0.679637	-0.557164	0.00384448
MIR600HG	0.679798	-0.556821	3.3266e-09
ACTG1P17	0.679933	-0.556535	0.000899099
KLF5	1.47	0.555813	2.73711e-11
LCN10	0.680437	-0.555467	1.02297e-05
PIK3AP1	1.46957	0.55539	1.63865e-18
TRAFD1	1.46948	0.55531	8.97721e-22
CLEC2B	1.46942	0.555248	1.06221e-08
LRRC43	0.681494	-0.553227	0.00968863
TMEM119	1.46678	0.552654	0.0111937
TLR5	1.46677	0.552647	2.79096e-08
SPATC1	1.46639	0.552271	0.014795
PLBD1-AS1	1.46598	0.551867	0.000851163
CC2D2A	0.682269	-0.551588	0.000200016
SMPD3	0.682441	-0.551223	0.000138996
GPR183	0.682512	-0.551073	1.10669e-14
LEXM	0.682686	-0.550706	0.00398607
MELK	1.46444	0.55035	0.00156284
LARGE2	0.682955	-0.550138	5.08543e-07
CPEB2	1.4641	0.550017	5.68151e-11
SOCS3	1.46369	0.549612	9.32566e-06
CREB5	1.46363	0.54955	3.90075e-06
ENPP5	0.683455	-0.549083	8.02017e-06
MYBL1	0.683517	-0.548951	1.07458e-08
DAB2IP	0.683868	-0.54821	0.0299441
TNFRSF13C	0.68399	-0.547954	1.74811e-05
SMIM10L2A	0.684162	-0.54759	0.000124294
DCLK2	0.684263	-0.547376	0.0146058
KLHDC8B	1.4611	0.547055	1.23973e-06
B3GNT5	1.461	0.546955	1.5822e-07
NCR1	0.684567	-0.546736	2.05758e-06
LOC105370792	0.684764	-0.546321	0.000448964
CR1	1.46036	0.54632	6.41307e-07
NADK	1.46027	0.546233	1.36116e-11
VNN1	1.45951	0.545488	0.000738736
LINC00880	0.685226	-0.545349	0.00103186
CBS	1.45921	0.545192	0.0435693
DIAPH3	1.45915	0.545129	0.0109551
ATP1B2	1.4591	0.545076	0.0233803
KRT73-AS1	0.685477	-0.544819	0.00670359
GBP2	1.45858	0.544569	6.59966e-12
LPL	1.45856	0.54454	0.0294682
ABCG1	1.45834	0.544325	4.20164e-09
CHDH	0.686099	-0.543512	0.00751586
ASPH	1.45745	0.543442	9.59206e-11
VNN3P	1.45732	0.543319	1.09826e-05
TNFRSF13B	0.686218	-0.543262	0.000401903
RPL10P9	0.686222	-0.543254	0.000180956
VPREB3	0.686297	-0.543096	0.000181264
HSH2D	1.4569	0.542899	2.26719e-11
SHD	0.686483	-0.542705	0.0155623
CXCL8	1.45664	0.542645	0.000793681
RMI2	1.45612	0.54213	1.13774e-06
ALDH1A2	1.4553	0.541319	0.00207421
TRIM21	1.45521	0.541226	4.04753e-19
LOC400499	1.45504	0.541062	4.88576e-05
SNX7	0.687335	-0.540916	0.0437235
MTARC1	1.45482	0.540837	9.49028e-07
PTP4A1	1.45423	0.540256	5.13248e-24
TMEM45A	1.45386	0.539887	0.0202501
GNB3	0.687991	-0.539539	0.0030874
SLC5A2	0.688097	-0.539315	0.002922
SCAMP5	0.688119	-0.53927	1.46542e-05
FBXL13	1.45306	0.539097	0.000304524
NCAPG	1.45271	0.538748	8.54533e-05
GATM	0.688395	-0.538692	1.43629e-05
PRRG1	1.45256	0.538599	0.0140371
SPC25	1.4521	0.538142	0.0164757
CIBAR1	1.45183	0.537873	0.00393058
ELOVL3	1.45146	0.537501	0.000801084
FSD1	0.689368	-0.536653	0.00106688
PDGFB	0.689382	-0.536624	2.86055e-08
TRD-AS1	1.4501	0.536154	1.32571e-05
CFH	0.689774	-0.535805	0.000245798
ARHGEF37	1.44877	0.534831	0.0126346
RASD1	0.690321	-0.534661	0.00583424
SELENOP	1.4482	0.534264	0.00200537
LRG1	1.44809	0.534155	5.52508e-05
LMO2	1.44802	0.534085	1.49868e-16
CAPN14	0.690786	-0.533688	0.00266714
KL	1.44733	0.533392	0.00118131
C1orf21	0.691016	-0.533209	5.36572e-06
AMIGO3	0.691058	-0.533121	0.0471158
KIF14	1.44513	0.531201	0.00335297
LINC00299	0.69215	-0.530844	2.5368e-05
LINC00937	1.44469	0.530762	0.000351181
MTCO2P22	0.692308	-0.530514	0.027367
AQP9	1.44429	0.530362	8.25725e-06
PKD1L1	1.44416	0.530234	0.0143134
IL18RAP	1.44403	0.530104	5.24463e-05
FAM131B	0.692515	-0.530083	2.4941e-05
TSHZ2	0.692576	-0.529956	3.08487e-05
CCN2	0.692657	-0.529787	0.0494759
TSPO2	1.44329	0.529364	0.0365711
CNTNAP1	0.692865	-0.529353	1.41036e-06
S100P	1.44327	0.529345	0.0232905
STARD9	0.692996	-0.529081	1.50602e-10
CACNG8	0.693139	-0.528783	0.0137202
PAPLN	0.693292	-0.528465	0.000431059
HLX	1.44233	0.528403	8.13016e-07
SPIB	0.693408	-0.528224	1.41718e-07
CD163L1	1.44179	0.527865	0.0140785
CACNA1C-AS2	0.69364	-0.527742	5.02031e-06
FGF9	0.693835	-0.527335	0.00153838
KIF20A	1.4409	0.526969	0.00449776
ZCCHC18	0.694143	-0.526696	1.09547e-08
BRCA2	1.44034	0.52641	9.84493e-08
DENND2B	0.694332	-0.526302	0.00198968
CD1E	0.694366	-0.526231	0.000210852
ERICH6-AS1	0.69444	-0.526079	8.5066e-07
COL19A1	0.694451	-0.526056	0.00364017
PTPRS	0.694463	-0.526031	4.36897e-06
KCNJ2	1.43995	0.526017	5.90625e-06
RAG1	0.694513	-0.525926	3.96559e-05
AUTS2	0.694604	-0.525738	9.55676e-08
FAM86DP	0.694625	-0.525694	2.50146e-06
PTPRU	1.43947	0.52554	0.0268375
BMS1P4-AGAP5	1.43841	0.52447	0.0362556
ZFYVE9	0.695459	-0.523963	2.06378e-08
RNF13	1.43774	0.523802	8.72477e-16
ADGRG5	0.69567	-0.523525	4.7918e-10
RPL3P4	0.695729	-0.523403	2.41846e-05
SKA3	1.43705	0.523112	0.0117258
FAM72A	1.43688	0.522938	0.00140469
NIBAN3	0.696164	-0.522501	1.19074e-06
NPHP1	0.69622	-0.522385	0.00188036
DLGAP5	1.43597	0.52203	0.00198989
TREX1	1.43546	0.521514	6.83039e-10
ZNRF3	0.696693	-0.521404	0.000125413
SPTLC1P1	1.43517	0.52122	0.0423763
SLC22A15	1.43516	0.521212	3.51148e-09
SESN1	0.696921	-0.520932	3.00103e-15
INHBB	1.43443	0.52048	0.0139366
CDA	1.43443	0.520473	6.8551e-06
SCN3A	0.697306	-0.520136	0.00281394
PROX2	0.69789	-0.518929	0.00897335
CCDC71L	1.43278	0.518818	4.86737e-14
GZMK	0.698074	-0.518547	9.99145e-06
WNT10B	0.698088	-0.518518	1.08791e-05
CFB	1.43248	0.518512	0.0332348
ISG20	1.43201	0.518038	4.56403e-15
NRXN2	0.698348	-0.517982	0.0133057
FANCA	1.43167	0.517699	9.16687e-09
KCNH8	0.698512	-0.517643	0.00100597
DYNLT1	1.43117	0.517194	1.42221e-18
TPX2	1.43106	0.517082	1.85802e-05
GALNT5	1.43101	0.517036	0.0426352
CDH4	0.698868	-0.516909	0.0484427
BRI3	1.43077	0.51679	2.42814e-12
CKAP2L	1.43064	0.516666	0.00324811
UPB1	1.43061	0.516631	0.000116475
TRGV2	0.699031	-0.516572	0.0306546
FRMPD3	0.699502	-0.5156	0.000678385
GAB2	1.42928	0.515291	2.102e-09
MEFV	1.42884	0.514845	3.62582e-10
MAP3K4-AS1	0.699915	-0.514749	0.00100376
ALOX5AP	1.42863	0.514628	2.9538e-07
PSMD6-AS2	1.4285	0.514505	6.24052e-05
NAPA	1.42842	0.514422	4.67371e-17
KANK3	0.700202	-0.514158	0.000413692
SAP30L-AS1	1.42809	0.514085	0.00270443
FNDC3B	1.42792	0.513917	9.3389e-11
CLIC5	0.700569	-0.513401	4.11603e-06
OBSCN-AS1	0.700648	-0.513238	0.000256445
NCALD	0.70077	-0.512988	5.4363e-10
GBP4	1.42699	0.512978	2.19832e-09
ST6GALNAC1	0.700904	-0.51271	0.00108619
MYO10	1.426	0.511975	0.00110447
LILRA6	1.42579	0.511765	3.73605e-07
RPL19P6	0.701414	-0.511663	3.98726e-05
FOLR3	1.42562	0.511585	0.0435693
PHF11	1.42555	0.51152	3.11046e-22
THSD7A	0.701509	-0.511466	0.0240873
CFAP58	1.42547	0.511437	9.08062e-05
BANK1	0.701629	-0.51122	2.36927e-07
FASLG	0.701636	-0.511205	5.38596e-07
TFEC	1.42484	0.510801	2.16175e-09
LMNTD2-AS1	0.701923	-0.510616	0.00032923
MPO	1.42436	0.510318	0.0103668
CLCF1	0.702172	-0.510104	5.14853e-09
RPL4P1	0.702249	-0.509946	0.000104482
KLK1	0.702321	-0.509798	0.00663492
C12orf42	0.702336	-0.509766	5.00535e-07
NAP1L3	0.702341	-0.509757	9.16687e-09
FOXM1	1.42376	0.509709	0.000463391
HSD17B13	1.42311	0.509051	0.000747225
NAP1L2	0.702748	-0.50892	2.60707e-09
CNRIP1	0.70286	-0.508691	0.00958435
TRGV8	0.702977	-0.508451	0.00294751
MKI67	1.42245	0.508382	9.46269e-05
MID2	0.703091	-0.508218	5.00168e-07
NDST1	1.42226	0.508182	8.49637e-09
ADGRG1	0.70322	-0.507953	0.000360524
VCAN	1.42172	0.507633	5.3073e-08
CNR2	0.703981	-0.506392	1.15647e-11
DMRTC1B	0.70401	-0.506333	0.0029167
CEP295NL	1.42003	0.505926	0.0450481
ZNF433	0.704298	-0.505741	0.000167572
BACH1	1.41982	0.505703	1.4117e-10
GALNT14	1.41975	0.505642	0.00737193
TTC39C-AS1	0.704371	-0.505592	0.00383009
TUBA4B	1.41951	0.505398	0.0303261
GADD45B	1.41944	0.505325	4.55202e-16
SNX22	0.704556	-0.505213	1.19962e-05
CSTA	1.41926	0.505137	1.43002e-08
RGL3	1.41903	0.504905	0.00715247
RARA-AS1	1.41869	0.504559	7.29291e-06
SLC16A11	0.704932	-0.504443	0.0118033
GASK1B-AS1	1.41837	0.504239	8.22932e-07
ERBB2	0.705555	-0.503169	6.27042e-06
TMEM252-DT	1.41724	0.50308	0.0398172
ANLN	1.4172	0.503043	0.000377119
OSM	1.41631	0.502136	0.000130119
CDC6	1.41595	0.501768	0.0001516
TBX21	0.706326	-0.501593	1.9326e-06
PLXDC1	0.706339	-0.501568	7.76267e-06
TRIM38	1.41554	0.501349	3.80596e-28
TGM2	1.4154	0.501209	0.000370266
TDRD9	1.41439	0.500184	0.000266331
CPEB4	1.41388	0.499663	6.54118e-08
DTHD1	0.707569	-0.499057	0.000278057
RPS8P8	0.707687	-0.498817	0.000150535
ZNF154	0.707701	-0.498787	5.1408e-05
MMP23B	0.707746	-0.498697	0.0198506
ZNF608	1.41285	0.498611	0.00018175
LIMK2	1.41208	0.497821	5.36572e-06
RGPD6	0.708369	-0.497428	0.0223995
CNN3	0.708402	-0.49736	0.000119855
TRIM69	1.41149	0.497221	8.24718e-19
FBXO2	0.708539	-0.497082	0.000253155
TIMM10	1.41096	0.496681	5.37882e-12
SBF2	1.41095	0.496669	1.49629e-12
LINC01410	1.41075	0.496459	0.000127689
CTSD	1.41063	0.496339	6.7285e-10
DUSP1	1.41058	0.496286	3.47751e-06
KLHL32	0.709066	-0.496008	2.0245e-05
DNAJC5B	0.709157	-0.495824	0.0215775
KLHL13	0.709181	-0.495775	0.000626461
CD247	0.709214	-0.495707	3.8083e-15
LINC00892	0.709224	-0.495686	2.13575e-06
AFF3	0.709325	-0.495482	1.69237e-07
JAK2	1.40963	0.495319	1.55568e-13
KIAA1614-AS1	1.40925	0.494932	0.000321017
SOX13	0.709597	-0.494928	1.34014e-05
STEAP4	1.40915	0.494823	2.89796e-05
TICRR	1.40913	0.49481	0.0120272
SLFN12	1.40912	0.494796	4.74838e-11
RGS9	0.709993	-0.494123	0.00043006
EMP1	1.4083	0.493951	0.000503892
NCF1C	1.40799	0.493635	9.32674e-06
MCC	0.710301	-0.493498	8.13083e-05
PROK2	1.40783	0.493472	0.00101976
REM2	1.40754	0.493178	2.08482e-05
DAPP1	1.40754	0.493176	1.01454e-13
RRAGD	1.40715	0.492772	1.42453e-10
GPER1	1.40712	0.492743	0.014421
FOXD2	0.710817	-0.492451	0.00713849
CADM4	1.4067	0.492318	2.49157e-06
RTN4R	0.710982	-0.492115	0.00146692
CORO2B	0.711218	-0.491637	0.0230134
HJURP	1.40597	0.491569	0.002908
RRM2	1.40565	0.491233	0.000631304
ZNF239	0.711449	-0.491167	1.92589e-07
GZMA	0.711488	-0.491088	1.96198e-05
DOK7	0.711544	-0.490976	0.0123765
PAX5	0.711569	-0.490924	0.000156639
HLF	0.711613	-0.490836	3.35666e-05
TLR1	1.40509	0.490658	2.6518e-08
ADCY4	1.40465	0.490213	9.01288e-06
RNF24	1.40448	0.490034	1.94197e-06
STX11	1.40447	0.490023	7.89564e-09
EEF1A1P35	0.712235	-0.489575	0.00240901
PLPP3	1.40381	0.489351	0.000236327
KIF4A	1.40361	0.489146	0.00346579
CD79B	0.71261	-0.488815	2.61617e-06
FHDC1	1.40326	0.488787	0.00099244
MME	1.40323	0.488748	0.000233353
PPT2-EGFL8	0.71269	-0.488654	0.0468946
DTL	1.40288	0.488388	0.000639481
IRAG1	1.40285	0.488359	3.4773e-05
MCTP2	1.40228	0.487773	1.42036e-06
POF1B	0.713316	-0.487386	0.0172194
DOCK8-AS1	1.40185	0.487335	3.52303e-05
THEM5	1.40146	0.486932	0.0277459
SLC16A3	1.40104	0.486497	2.52634e-07
MAPK14	1.40104	0.486497	9.50868e-13
TPM2	0.7138	-0.486408	1.32399e-05
RESF1	1.40083	0.486277	1.92055e-10
GRB10	1.40078	0.486229	1.51461e-06
RIN2	1.40052	0.48596	1.1532e-11
PLXDC2	1.40043	0.485869	1.85797e-12
ZNF667	0.714136	-0.48573	0.00287628
CLSPN	1.40023	0.485665	0.000224873
SPRY1	0.71417	-0.485661	3.36138e-05
GOLGA8A	0.714231	-0.485538	4.39033e-05
SOBP	1.40005	0.48548	0.00784194
COL4A4	0.714326	-0.485346	0.000740242
EPAS1	1.39975	0.485174	5.0533e-07
HK3	1.39947	0.484883	5.93607e-08
SAP30	1.39933	0.48474	4.98388e-08
PLD4	0.714693	-0.484605	6.59291e-06
PRF1	0.714766	-0.484458	2.23708e-05
SYNC	1.39879	0.484174	0.0148817
TAP2	1.39856	0.483944	1.26115e-10
TIFAB	0.715071	-0.483842	4.21987e-06
ARHGEF11	1.3983	0.483669	8.13673e-14
CASP5	1.3974	0.482748	0.00207171
PLEKHH2	0.71587	-0.48223	0.0478814
MAP1LC3B2	1.39686	0.482185	0.0100144
GK	1.39646	0.481776	5.01919e-06
SCML2	0.716099	-0.48177	9.70096e-06
GADD45G	1.39645	0.481767	0.00758447
TENT5A	1.39632	0.481629	6.56841e-19
MYD88	1.39614	0.481443	8.71551e-17
MEGF9	1.39594	0.481236	5.99498e-08
MCTP1	1.39539	0.480664	8.10648e-12
DDR2	0.716656	-0.480648	0.00331399
MAFB	1.39517	0.480444	1.91853e-08
PHACTR1	1.39474	0.479993	2.54222e-06
CRISPLD2	1.39441	0.479651	2.13263e-05
APOL2	1.3941	0.479336	1.40999e-10
FBXL5	1.39401	0.479244	2.05992e-13
PNMA3	0.717398	-0.479154	0.00112386
CACNA1I	0.71741	-0.47913	4.10744e-06
TTC21A	1.39365	0.478867	3.34727e-06
CHSY1	1.3936	0.478816	8.29175e-10
EDARADD	0.717619	-0.47871	0.000175273
HIC1	0.717671	-0.478606	0.00357326
TNS2-AS1	0.717735	-0.478477	0.0202107
S100A6	1.39324	0.478448	4.45894e-13
DDIT3	1.3932	0.4784	9.3436e-13
ZBTB8A	0.717907	-0.47813	0.0136842
TMC5	1.39257	0.477754	0.0477974
ITGA7	1.39255	0.477725	0.00038117
DUSP8	0.718155	-0.477634	0.000165348
JPH4	1.3923	0.477475	0.000176005
SORT1	1.39228	0.477445	3.33486e-12
TUBBP9	1.39223	0.477392	0.0334152
TYMS	1.39174	0.476894	0.000326172
LINC02422	1.39143	0.476566	0.00498734
TGFBR3	0.718688	-0.476562	1.02047e-05
SERPINF1	0.718773	-0.476392	2.08902e-06
IGFBP3	0.71881	-0.476318	0.000151254
FCRL3	0.718814	-0.476309	3.87118e-07
LINC01013	0.718972	-0.475993	0.0462661
C21orf62	1.39078	0.475898	0.00374433
ZNF429	1.39068	0.475795	4.49393e-05
DSC1	0.719102	-0.475731	0.0185461
GRAMD1B	1.39045	0.475555	1.63034e-11
RTEL1-TNFRSF6B	0.719512	-0.47491	0.00117359
RGS2	1.38976	0.474838	3.23039e-06
MTUS1	0.71989	-0.474151	0.000963948
ETNK2	0.71992	-0.474092	0.000101759
CCN3	1.38902	0.474063	0.000482569
TRGC2	0.720192	-0.473546	0.000256572
EXPH5	0.720375	-0.47318	9.18464e-05
MSRB1	1.38813	0.473143	8.26168e-06
CXCR1	1.38736	0.472339	3.80245e-05
CYP4F3	1.38718	0.472151	0.00030912
GALM	1.38672	0.471681	2.19026e-14
AZIN2	0.721273	-0.471382	1.50536e-06
CDNF	0.721305	-0.471318	0.000781071
TOP2A	1.38625	0.471184	0.000344531
CAPN12	0.721409	-0.471111	2.85589e-05
CC2D2B	1.38614	0.471071	0.00177818
ZNF702P	0.721468	-0.470993	0.00122047
CCNB3	0.721496	-0.470936	0.00558215
NSUN7	1.38542	0.470324	0.000435551
TRPV4	1.38524	0.470132	0.0144686
CASP1	1.38515	0.470043	1.17814e-14
TNFRSF21	0.721959	-0.470012	0.000272439
NFE4	1.38508	0.469969	0.00123159
PLIN4	1.38432	0.469179	0.00145815
PIANP	0.722431	-0.469068	0.0156717
LGALS9	1.38409	0.468933	1.15585e-07
FKBP5	1.38357	0.468398	5.00013e-05
KLHL14	0.722851	-0.468231	0.000361733
CDC25A	1.38339	0.46821	0.0119502
CDKL5	1.38333	0.468142	0.00303513
ECHDC3	1.38324	0.468055	0.0012583
TRBV21-1	0.72312	-0.467693	0.0029299
CEACAM3	1.38281	0.467604	3.16477e-05
BCL6	1.38268	0.467464	0.000155961
LIN7A	1.38242	0.467201	7.16423e-06
LYVE1	1.38241	0.467181	0.00776019
CMTR1	1.38221	0.466981	1.43367e-19
SPTLC2	1.38168	0.466427	5.31566e-22
KCNE1	1.38142	0.466148	7.28433e-05
DRAM1	1.38126	0.465989	1.09177e-13
ADGRG6	0.724046	-0.465846	0.0102232
B4GALT5	1.38099	0.465707	1.69288e-07
PNOC	0.724249	-0.465443	8.8504e-06
EOMES	0.724342	-0.465256	1.24911e-06
SQOR	1.38051	0.465203	1.95918e-16
EVI2A	1.38046	0.465147	6.67517e-11
CDK14	1.38033	0.465017	6.84385e-09
ARVCF	0.724683	-0.464577	0.000888482
GPR141	1.37981	0.464474	2.80781e-07
ROPN1L	1.37968	0.464331	0.00026494
HCAR2	1.37962	0.464275	0.000107614
TMEM117	0.724895	-0.464156	2.77074e-06
MOXD1	1.37925	0.463884	0.0058035
CCRL2	1.37903	0.463658	3.62474e-10
PAK3	0.725149	-0.46365	0.0140683
NAGK	1.37891	0.463524	5.6132e-12
NKG7	0.725295	-0.46336	0.000149688
GSTM2	0.725393	-0.463166	3.29898e-05
LCN12	0.725549	-0.462855	0.0173783
ZNF709	0.725841	-0.462275	0.021026
DOK3	1.37764	0.462204	3.6675e-07
P2RX1	1.37751	0.462067	3.13027e-05
GPA33	0.72614	-0.461681	2.12752e-07
AFF1	1.37709	0.46162	1.97802e-12
TNFSF11	0.726441	-0.461083	0.0233026
NT5E	0.726544	-0.460878	3.40938e-05
COPZ2	0.726788	-0.460393	0.000251363
SLC5A9	1.37537	0.459816	0.00118568
C1GALT1	1.37532	0.459769	3.31769e-15
KLRD1	0.727215	-0.459547	0.000323145
PRRT2	0.727285	-0.459407	0.00168229
IL1R1	1.37496	0.459387	9.44814e-05
PRMT5-DT	1.37459	0.459003	0.0155428
CARNS1	0.72755	-0.458882	7.62027e-07
DSC2	1.37407	0.458455	0.00445864
NHS	1.37392	0.458302	2.77643e-06
SBNO2	1.37385	0.458221	4.47086e-06
SEMA4C	0.727897	-0.458194	2.50198e-13
LTB4R	1.37359	0.457956	9.27553e-09
PAIP2B	0.728047	-0.457897	1.05856e-11
TRIM56	1.37352	0.457874	8.74879e-08
GTPBP2	1.37343	0.457785	1.42221e-18
B3GNT7	0.728228	-0.457537	0.000348824
TMEM150B	1.37286	0.45718	2.34142e-06
SPI1	1.37227	0.456563	8.75933e-07
CELSR1	0.728734	-0.456535	5.26122e-05
JDP2	1.3722	0.456489	2.28198e-08
RHPN2	0.728775	-0.456455	0.00312313
CDT1	1.37124	0.455479	0.00770895
LINC02446	1.37107	0.455298	0.00206121
DBNDD1	0.729425	-0.455169	0.000956771
OSCAR	1.37063	0.454837	6.11277e-08
HMMR	1.37005	0.454226	0.00959215
REG4	1.36998	0.454157	0.035829
RN7SL834P	1.36985	0.454017	0.0256875
NCAM1	0.730112	-0.453811	0.000326172
HSPA1A	1.36947	0.453618	5.00824e-07
SEMA3B	1.36934	0.453486	0.0242051
UBXN2B	1.36914	0.453267	6.08275e-10
SLC22A1	1.36876	0.452873	0.00271976
CEBPD	1.36822	0.452302	0.000169329
OVGP1	0.730987	-0.452082	7.1646e-05
NLGN4Y	1.36764	0.451693	0.00539303
P2RX6	0.731222	-0.451618	0.0368061
ASTN2	0.731405	-0.451259	1.0004e-05
PSMB9	1.36722	0.45125	1.31818e-12
CFAP54	1.36716	0.451181	0.0119028
NLRP12	1.36702	0.45103	1.61686e-07
KCND1	1.36686	0.450869	4.59114e-05
H2AC6	1.36678	0.450783	2.88219e-06
BMAL2	1.36626	0.450234	0.00157894
FPR1	1.36621	0.450175	1.73162e-05
LINC02458	0.731968	-0.450148	0.00423019
H1-0	1.36561	0.449544	1.09443e-05
WDFY3-AS2	1.3656	0.449534	0.00424899
SH3PXD2B	1.3655	0.449431	0.00579386
PRLR	1.36523	0.449141	0.00049727
GCAT	1.36489	0.448789	0.0157629
FOS	1.36489	0.448787	2.03398e-05
PFKFB3	1.36478	0.448668	3.69528e-06
CILP	1.36456	0.448434	0.0076425
RICTOR	1.36424	0.448101	1.40169e-07
RPS4XP6	0.733076	-0.447966	0.00670359
RPL41P2	0.733103	-0.447913	0.0115681
CCR6	0.733108	-0.447901	8.12505e-08
NCF1	1.36373	0.44756	4.34956e-06
POU6F1	0.733375	-0.447376	1.13789e-08
S100A11	1.36344	0.447247	1.34698e-07
CD40LG	0.733503	-0.447125	5.44746e-11
LILRB3	1.36286	0.446642	2.54369e-06
ADGRG3	1.36284	0.446617	0.00167189
ECE1	1.36273	0.446501	1.67953e-09
TXN	1.3624	0.446149	1.43112e-08
ACOT9	1.36232	0.446061	4.52268e-18
CSGALNACT2	1.36211	0.44584	3.96263e-16
PTX3	1.36157	0.44527	1.70527e-05
CDC42EP3	1.36151	0.445212	5.47543e-14
ITGAM	1.3614	0.445096	5.68151e-11
KCNK7	1.3612	0.444878	0.00818618
RPL7AP66	0.734673	-0.444827	0.0311861
HOXB3	0.734721	-0.444731	0.000607357
SH3RF3	1.36089	0.444548	9.32021e-05
ERV3-1	1.36082	0.444481	0.000640302
KRT8P46	1.36076	0.444408	0.00817872
ERG	1.3606	0.444243	0.0279041
TGFB3	0.735086	-0.444015	4.5072e-06
SPEF2	0.735107	-0.443973	1.42663e-08
GPAT3	1.36011	0.443728	9.30564e-08
LAMP5	0.735248	-0.443697	0.0001949
RPL21	0.735357	-0.443484	0.0280403
GOLGA8S	0.735434	-0.443332	0.000480493
C3orf86P	1.35972	0.443313	0.000762039
CXCR2	1.35931	0.442872	9.62327e-05
NEDD9	1.35926	0.442822	5.8575e-12
DRAXIN	0.735714	-0.442784	0.0158532
PLEKHF1	0.735828	-0.44256	1.43023e-05
RPS6KL1	0.735904	-0.442411	0.00575849
FPGT-TNNI3K	0.735906	-0.442406	0.0261065
LINC01359	1.35827	0.441765	0.00507153
CCR8	0.736321	-0.441593	0.00535453
SHROOM4	1.35759	0.441052	0.019816
PTPRK	0.736655	-0.440939	0.00029896
PADI2	1.35748	0.440928	0.00329205
CASP4	1.35746	0.440907	2.10874e-10
LOC100505774	1.35735	0.440792	0.00662927
PERP	0.736764	-0.440725	2.01751e-05
HLA-C	1.35665	0.440054	3.55973e-05
EFCAB2	1.35649	0.439882	0.000181264
VNN2	1.35637	0.439746	0.000202865
RBCK1	1.35596	0.439318	8.09876e-13
DLC1	1.35585	0.439193	0.00410368
CCNB2	1.35573	0.439068	0.0044383
MSR1	1.35561	0.438943	0.0199639
BACE2	0.737772	-0.438753	3.45906e-06
ADAM22	0.737923	-0.438457	1.52892e-07
RAB24	1.35497	0.438262	2.21532e-07
CD72	0.738048	-0.438213	8.6015e-05
SDC3	1.35481	0.438088	0.00068386
ZNF117	1.35478	0.438059	0.000676553
XRN1	1.35475	0.438025	5.53854e-12
BTG2-DT	1.35474	0.438016	0.0241076
F2R	0.738198	-0.43792	5.26383e-05
NFE2	1.3546	0.437867	1.40137e-05
CDC42BPA	1.35453	0.437791	0.000201505
PLAUR	1.35446	0.437723	4.71654e-07
TRIM2	0.738306	-0.437708	2.38438e-05
MTND5P11	0.73837	-0.437584	0.00961348
PFKFB2	1.35431	0.437561	1.69103e-06
RBP7	1.3543	0.437547	1.33362e-06
PTEN	1.35389	0.437112	1.1228e-10
AK5	0.738688	-0.436962	0.000219563
PRXL2A	0.738753	-0.436836	8.29779e-07
FCN1	1.35362	0.436822	1.02082e-07
CITED4	1.35361	0.436812	0.000352632
IL2RB	0.738818	-0.436709	2.4507e-07
LINC02777	1.35337	0.436554	0.0160729
DNAAF11	1.35334	0.436519	0.00826213
KIF13A	1.35273	0.43587	8.146e-09
RAVER2	0.7394	-0.435573	0.000146766
CD14	1.35244	0.435569	4.44788e-06
TLE1	0.739468	-0.435441	3.8677e-06
IRAG1-AS1	1.35212	0.435222	0.0173715
GLRX	1.35208	0.435182	2.87578e-15
SAMSN1	1.3518	0.434879	2.84294e-11
BRSK1	0.739817	-0.43476	0.0056488
VASH2	0.739863	-0.434671	0.0443983
IL3RA	0.739934	-0.434531	0.00112133
FAS	1.35146	0.434521	6.84385e-09
RPL10AP2	0.740133	-0.434143	0.000875173
SORCS3	0.740246	-0.433924	0.0390819
KIAA0319	1.35072	0.433731	0.00136042
NPTXR	0.740574	-0.433285	6.30326e-06
TRIB1	1.35025	0.433224	1.80353e-07
ITPRIP	1.34994	0.432897	1.26353e-09
CIR1	1.34984	0.432786	3.26563e-16
TTC39A	0.740854	-0.432739	0.0179014
BAZ1A	1.34942	0.432343	2.07725e-12
LGALS4	0.741158	-0.432146	0.0070761
RPL6P10	0.741325	-0.431821	0.0157446
LINC01252	0.741523	-0.431437	0.0344272
GLS2	0.741654	-0.431182	0.000147467
CCDC17	1.34828	0.431122	0.000599229
FCGR2A	1.34825	0.431086	2.36614e-05
KIAA1671	0.741724	-0.431045	0.00269642
PHC2	1.34794	0.430754	1.72234e-05
FBN2	1.34788	0.430689	0.000650277
DIP2B	1.34767	0.430469	1.89586e-13
NRCAM	0.742146	-0.430225	0.0389418
PATL1	1.34742	0.430196	1.05189e-26
MATCAP1	1.34738	0.430156	8.87367e-06
HLA-DOA	0.742285	-0.429955	2.4507e-07
PLEKHA7	0.742389	-0.429753	8.81557e-05
KPTN	1.34693	0.429672	1.39114e-06
BLTP1	1.34683	0.429568	1.54676e-11
NRIP3	0.742524	-0.429491	0.00332905
LINC01907	1.34675	0.429484	0.0297866
IGHV4-39	0.742543	-0.429453	0.03893
TROAP	1.34668	0.42941	0.00879517
LNCATV	1.3466	0.429324	0.000367614
BTNL8	1.34613	0.428821	0.00480317
CNFN	0.743079	-0.428413	0.0437975
RPS3AP18	1.34557	0.428217	0.0060402
BRCA1	1.34542	0.428056	5.68151e-11
KIF2C	1.345	0.427605	0.00195
LYST	1.34495	0.427552	1.25406e-08
ARHGEF10	0.743587	-0.427427	0.00127419
CXXC5	0.743741	-0.427127	9.76221e-09
BAIAP3	0.743752	-0.427106	0.00593848
LINC01801	0.743914	-0.426791	0.000211623
EVI2B	1.34416	0.426706	1.40999e-10
CDKN2B	1.34415	0.426695	4.36276e-05
GNRH1	0.74425	-0.426141	0.000359297
SRGAP3	0.744283	-0.426077	6.83168e-07
KPNB1	1.34355	0.426055	5.11487e-19
MANSC1	1.34335	0.425835	0.000438047
BAZ2B	1.34314	0.42561	4.67861e-07
PLEKHG1	0.744632	-0.4254	8.28624e-05
GTPBP1	1.34277	0.425212	1.16747e-20
RAB5IF	1.34266	0.425094	9.72984e-10
SLC9B1	0.74479	-0.425094	0.0134134
TUBB4A	0.744905	-0.424872	0.00166967
KIF5C	0.744928	-0.424827	4.83042e-06
EDAR	0.745043	-0.424605	0.00121598
CRYZ	0.745117	-0.424462	1.14917e-05
SHFL	1.34206	0.42445	1.23529e-14
GDPD5	0.745142	-0.424413	9.35876e-07
RNF157-AS1	0.745182	-0.424334	0.00158413
ADAM9	1.34177	0.424135	9.67522e-10
FCGR3A	1.3416	0.423954	2.54526e-05
IRAK3	1.34135	0.42369	2.15391e-06
PTENP1	1.34124	0.423565	7.38986e-09
ARL11	1.3411	0.423413	1.20904e-09
SLC9A7P1	1.3408	0.423099	3.76644e-05
RALB	1.3406	0.422875	1.08758e-07
CRYGS	0.746059	-0.422639	0.000112956
TUT7	1.33995	0.422183	1.98028e-09
RAB20	1.33983	0.422051	2.03658e-05
YPEL1	0.746396	-0.421987	8.82464e-09
KIAA0319L	1.3396	0.421805	4.52268e-18
CAPN5	0.746781	-0.421243	2.57937e-07
LINC01637	1.33898	0.421134	0.030954
ZNF385C	0.746852	-0.421105	0.0343932
GRIN3A	1.33885	0.420999	0.00344281
TGFA	1.33876	0.420899	0.00024712
PLEKHA5	0.747051	-0.420722	0.000143457
CKAP4	1.33857	0.420695	1.67422e-08
SLC12A6	1.33855	0.420668	2.06332e-05
SLFN14	1.33852	0.420639	0.0423203
NRBF2	1.33847	0.420584	1.30514e-06
RBM47	1.33831	0.420408	1.18208e-06
USP32	1.33827	0.420365	7.35499e-08
WDR86	0.747346	-0.420153	0.034639
RARA	1.33802	0.420098	2.61512e-08
SH3BP4	0.747557	-0.419744	5.56931e-05
KDM6B	1.33768	0.419734	1.97573e-06
TIMP2	1.33762	0.419671	2.44805e-10
TG	1.33746	0.419492	0.0136657
CLEC5A	1.33727	0.419294	0.000865907
ZNF366	1.337	0.418999	0.000985562
CYTH3	0.748013	-0.418864	5.76499e-11
TRGV3	0.748041	-0.418811	0.0151918
CKLF	1.3368	0.41878	3.44569e-09
SPNS3	0.748081	-0.418734	0.000708853
TMCC3	1.33671	0.418689	8.68879e-06
HRH4	0.748123	-0.418653	0.000890548
PLBD1	1.33665	0.418622	4.80969e-07
RAB33B	1.33653	0.418495	2.05915e-10
CTSF	0.748227	-0.418453	1.58026e-07
ASB2	0.748253	-0.418401	6.35587e-05
CTSW	0.74841	-0.418099	0.000275133
CDKN1A	1.33606	0.417983	4.67441e-06
SLC22A17	0.748534	-0.417861	0.000679104
CLCN4	1.33586	0.417767	0.000788696
HABP4	0.748684	-0.417571	4.17076e-11
GZMM	0.748783	-0.417381	0.000562997
ZNF662	0.748986	-0.41699	0.00396103
TECPR2	1.33509	0.416932	1.42573e-05
SMARCD3	1.33467	0.416479	8.78388e-09
LINC00865	0.749258	-0.416466	0.000157344
PPM1J	0.749359	-0.416272	0.0062552
MILR1	1.33429	0.416073	3.2431e-05
ATP11A	1.33423	0.416005	2.0552e-09
ISM1	0.749551	-0.415901	0.00670359
PDE8B	0.74956	-0.415884	0.0477667
NRP1	0.749955	-0.415125	0.00330346
FOXO3B	0.750272	-0.414515	0.0473427
ALPK1	1.33269	0.414341	2.56887e-05
LOC122539212	0.750649	-0.413789	0.000224773
CDCA2	1.33192	0.413507	0.0253509
LINC01841	1.33191	0.413499	0.0403622
CMTM1	1.33176	0.413338	0.000505723
TTC28	0.750939	-0.413233	0.000917771
CXCL16	1.3315	0.413051	2.32008e-06
ASAP1	1.33131	0.412848	1.67484e-08
IFFO2	0.75125	-0.412634	1.90321e-14
ALOX5	1.33082	0.412318	1.34086e-06
CTSL	1.33078	0.412267	0.000264647
CXCL9	1.33076	0.412247	0.0352491
CHRM3-AS2	0.751535	-0.412088	0.00100399
SULT1B1	1.3306	0.412079	0.00013589
PTCH1	0.751589	-0.411984	3.11775e-05
GAPT	1.33049	0.41196	2.15697e-10
PELI1	1.33042	0.411883	1.07063e-06
GSTO2	1.33038	0.411837	0.00316149
FTH1P22	0.751691	-0.411789	0.0182124
PDK4	1.33031	0.41176	0.00868232
C3AR1	1.33026	0.411708	7.43724e-05
NOXRED1	1.33015	0.411587	0.00750768
MTF1	1.33009	0.411526	1.09751e-17
SRGN	1.33	0.411425	1.05775e-06
CYP1B1	1.32997	0.411398	0.000418371
CASTOR1	0.751899	-0.41139	0.00271021
DPY19L2	0.751952	-0.411288	0.020754
FRAT2	1.32982	0.411226	2.29403e-05
MLKL	1.32975	0.411158	1.97153e-09
RADX	0.752095	-0.411014	4.50167e-08
GPR160	1.32961	0.411005	7.8704e-06
DDR1	0.75221	-0.410792	1.21318e-05
MGAM	1.32937	0.410744	0.00403949
ADAMTS1	0.752255	-0.410706	0.00819599
DMXL2	1.32929	0.41066	1.17158e-07
CTLA4	0.752279	-0.410659	8.8373e-08
SDCBP	1.32927	0.410638	2.57937e-07
UNC45B	0.75249	-0.410256	0.0137764
STX3	1.32881	0.410136	6.02997e-06
LUCAT1	1.32874	0.410054	0.00236968
TP53I11	1.32861	0.40992	2.3405e-05
C10orf105	1.32859	0.409899	9.32727e-05
BEND7	1.32849	0.409784	0.0132724
RPL4P4	0.753048	-0.409187	0.0113976
MERTK	1.3279	0.409143	0.000949413
BLVRA	1.32785	0.409096	7.70086e-09
CADM1	0.753207	-0.408881	0.00405257
ACSL4	1.32752	0.408733	3.17756e-10
ESPL1	1.32747	0.408677	0.00228851
AGTRAP	1.32733	0.408527	3.05757e-08
CYSTM1	1.32723	0.408418	0.000669362
PSTK	0.753464	-0.40839	1.96802e-07
ZFP28	0.753487	-0.408346	1.18579e-06
PLXNC1	1.32686	0.408017	4.94174e-06
KIAA0040	1.32683	0.407979	4.98977e-14
ALOX15B	1.32675	0.407899	0.0478095
SPACDR	1.32648	0.407605	0.0145664
RP2	1.32634	0.40745	2.96703e-09
ST8SIA4	1.32626	0.407367	1.13289e-08
F2RL1	1.32618	0.407273	0.000339806
EML5	0.754059	-0.407251	2.27897e-05
MIAT	0.754117	-0.407139	0.00328579
LPCAT2	1.32585	0.406913	3.27567e-06
NBN	1.3258	0.406861	1.49629e-12
LBH	0.754285	-0.406818	9.37149e-11
TMIE	0.754468	-0.406468	0.00709802
ZNF267	1.32542	0.406449	3.85991e-09
TNFRSF10C	1.32517	0.406174	0.000430718
RAB13	1.32512	0.40612	2.5368e-05
PDCD6IP-DT	1.32502	0.406014	0.02015
MUC1	1.32498	0.40597	0.00338793
FCMR	0.754742	-0.405945	5.48257e-11
CALCRL	1.32471	0.405679	0.000445079
IFI30	1.32439	0.405332	1.64623e-08
XK	1.32436	0.40529	0.0121644
ZNF135	0.755107	-0.405248	0.00152866
NLRC4	1.32431	0.405236	5.54858e-08
EVC2	1.32428	0.405207	0.00930959
PCDH9	0.755151	-0.405163	0.0084151
RTKN	0.755222	-0.405027	0.00342571
TUFT1	1.32407	0.404975	6.71187e-08
CEP55	1.32386	0.404747	0.00757854
MMP19	1.32385	0.404736	0.0163105
PBX4	0.755531	-0.404437	2.83805e-06
GZMB	0.755546	-0.404408	0.00235085
PDLIM7	1.32286	0.403663	0.000169215
BCL3	1.32267	0.403451	3.84763e-05
ASPM	1.32256	0.403332	0.00708312
GNG10	1.32223	0.402975	0.000407393
KLHDC1	0.756332	-0.402909	5.03685e-06
CRIP3	0.75635	-0.402875	0.00204665
GPRC5B	1.32201	0.402732	0.0290641
PARP11-AS1	0.756481	-0.402624	0.0025622
ARRDC3	1.32188	0.402596	2.20216e-06
ZNF230	1.32177	0.402471	2.42814e-12
ME1	0.756598	-0.402402	0.00134706
RORA	0.756634	-0.402332	4.57994e-07
MORC4	0.756675	-0.402255	1.37826e-10
PHLDB1	0.756738	-0.402135	0.00257509
SRPK1	1.32143	0.402104	7.56458e-07
HCG27	1.32141	0.402074	0.00121839
SRBD1	1.32112	0.401757	4.07358e-16
SIRPD	1.32102	0.401649	4.55013e-05
TNIP3	0.757121	-0.401403	0.0289621
CELA1	0.75727	-0.401121	0.031545
RHBDF2	1.32049	0.401071	4.23642e-09
CEP19	1.32043	0.40101	4.19507e-05
NEIL1	0.757345	-0.400978	0.000541871
NPDC1	1.32005	0.400589	0.00900997
CCDC183	0.757671	-0.400356	0.0186226
CXCL1	1.31952	0.400012	0.0010905
KREMEN1	1.31891	0.399344	0.0302536
GALNT3	1.31872	0.399133	5.54858e-08
PRKCD	1.31872	0.399133	1.30003e-10
NCF2	1.31866	0.399077	9.24458e-08
PEAK3	1.31857	0.398975	0.000262406
LINC02915	0.758404	-0.398962	0.0490256
H2BC12	1.31853	0.398932	4.86663e-06
RAB31	1.31848	0.398876	8.26352e-08
ITPRIPL1	0.758625	-0.398542	5.43317e-05
GSTM4	0.758792	-0.398224	0.00288269
HIF1A	1.31742	0.397713	2.42388e-09
GCA	1.31734	0.397633	0.000142172
UBN1	1.31706	0.397324	3.38979e-08
USP15	1.31675	0.396985	3.32535e-08
E2F5	0.759678	-0.396539	5.73166e-06
PGLYRP1	1.31633	0.396517	0.0364932
GRIN2D	1.316	0.396155	0.0125838
DIRAS1	0.759914	-0.396092	0.0327629
TRBV23-1	0.760185	-0.395577	0.0107325
SIRPB2	1.31515	0.39523	9.55708e-06
ATXN7	1.31509	0.395165	2.96521e-12
PLS1	0.760675	-0.394647	0.000651525
PHLDA1	0.760734	-0.394537	8.19011e-06
SP140	1.31436	0.394364	7.84176e-14
KIAA0825	1.31433	0.394328	0.000348851
C15orf62	0.760913	-0.394196	0.000727656
LAT2	1.31421	0.394195	1.84697e-09
CUX2	0.761138	-0.39377	0.00725642
DCBLD2	0.761263	-0.393534	0.0013127
STAT3	1.31358	0.393503	8.10648e-12
IL17RA	1.31348	0.393393	2.61133e-10
NUB1	1.31321	0.393102	9.92777e-23
GALNT12	0.761507	-0.393071	3.67776e-09
H2BC11	1.31309	0.392963	0.00165412
FCER1A	0.761579	-0.392935	8.35359e-05
AKIRIN2	1.31303	0.392901	4.71358e-16
NCF4	1.31267	0.392506	0.000143951
FAM184A	0.761869	-0.392385	0.000607427
PPP1R3D	1.31252	0.392338	4.07526e-11
ACTA2	1.31244	0.392256	0.0017256
PIP4P2	1.31242	0.392224	7.26992e-07
FBLN7	0.762048	-0.392047	0.000192293
TMEM154	1.31209	0.391867	4.07089e-06
C18orf32	1.31207	0.391848	1.53191e-08
TTC16	0.762203	-0.391752	0.00212326
APAF1	1.31197	0.39174	5.31299e-09
NR1D1	0.76222	-0.391721	2.12241e-06
RNF19B	1.31194	0.391706	2.60661e-08
NUDT16L2P	1.31168	0.391415	1.8577e-06
TMEM170B	1.31153	0.391253	8.0026e-07
CA4	1.31132	0.391015	0.0169984
KIF21A	0.762617	-0.390968	3.51067e-05
KLHL2	1.31118	0.390862	3.84369e-06
IFNGR2	1.31107	0.390749	8.21654e-08
ZNF578	0.762775	-0.390671	0.00178634
NPL	1.31097	0.390633	1.20846e-05
TRAF4	0.763097	-0.390062	1.58488e-07
LIPN	1.3104	0.390004	0.00478994
GBP3	1.31025	0.389843	0.000682532
MXD3	1.31013	0.38971	0.000727414
IL7R	0.763557	-0.389193	9.42376e-08
PFKFB4	1.30958	0.389104	1.03064e-05
HRH2	1.30927	0.388766	0.000138112
RPL13AP3	0.763856	-0.388628	0.0345791
KLHL8	1.30912	0.388603	1.40457e-09
ROBO3	0.76407	-0.388224	0.000568241
HOXA10	0.764134	-0.388103	0.0148909
CD55	1.30863	0.388058	1.78738e-06
CTBS	1.30855	0.38797	1.75456e-06
BIRC5	1.30853	0.387952	0.0105625
DANCR	0.764376	-0.387645	3.66657e-13
PLA2G4B	0.764392	-0.387615	0.0131172
RAB11FIP5	0.764404	-0.387593	0.00047181
GPLD1	0.764411	-0.387579	0.0324638
HLA-DPB1	0.764431	-0.387542	2.80909e-06
P2RY13	1.30799	0.387357	7.80637e-06
CD200	0.764651	-0.387126	0.0014335
WARS1	1.30774	0.387074	1.93087e-06
PLLP	0.764753	-0.386935	0.0400475
SLA	1.3076	0.386916	1.22618e-10
ZNF491	0.765032	-0.386408	0.000124315
TK1	1.30685	0.386089	0.00797172
TET2	1.30666	0.385881	8.75494e-06
EIF3L	0.765514	-0.3855	1.31298e-18
NDRG2	0.76562	-0.3853	2.68642e-09
MTMR3	1.30607	0.385232	5.78781e-10
ST3GAL6	1.30592	0.385067	2.00376e-06
KTN1-AS1	0.765881	-0.384808	0.00354403
RPL10P3	0.765903	-0.384766	0.0425055
CLYBL	0.766011	-0.384564	1.0924e-06
MLF1	0.76612	-0.384358	0.0121688
PTPN13	0.766219	-0.384171	0.000492805
DRAP1	1.30507	0.384124	2.04586e-09
TCTN2	0.766259	-0.384097	1.40137e-05
HNRNPA1L3	0.766325	-0.383971	0.000875173
NSG1	0.766529	-0.383588	0.0227291
SVIL	1.30452	0.383516	5.43005e-08
UBALD2	1.30451	0.383507	1.35052e-07
PREX1	1.30416	0.383122	6.84094e-08
TMEM97	0.766835	-0.383011	5.98883e-06
IRGM	0.766926	-0.382841	0.00643009
RPL39L	0.767018	-0.382668	0.0177197
LINC01814	1.30351	0.3824	0.0351273
JAG1	1.30349	0.382384	7.50631e-06
AMN1	1.30341	0.382291	8.10553e-09
ANG	1.30316	0.382017	0.0012583
DENND5A	1.30297	0.381801	1.63189e-08
ADGRA3	0.767501	-0.381759	0.00119923
FCER1G	1.30292	0.381752	2.79941e-06
MT1F	1.3029	0.381724	8.90361e-05
CCPG1	1.30286	0.38168	7.99951e-07
MMP25	1.30263	0.381422	0.00297048
CMTM2	1.30259	0.381379	0.00131438
CPD	1.30253	0.381315	1.06019e-05
DOCK8	1.3024	0.381169	2.41729e-15
XPO6	1.302	0.380725	7.6186e-07
IGSF6	1.30199	0.380714	4.83343e-06
SGCB	0.768072	-0.380686	1.67627e-06
SLC29A1	0.76823	-0.38039	0.00495686
FZD5	1.30161	0.380299	0.00154313
IQCH-AS1	0.76831	-0.38024	8.05691e-07
OPLAH	1.3014	0.380068	0.0107807
FAR2	1.3014	0.380062	2.32526e-07
SPOCK1	1.30137	0.380028	0.00221832
SPTA1	1.30089	0.379504	0.0230552
TRAF5	0.768706	-0.379496	1.8843e-13
SERPINB1	1.30048	0.379041	1.03606e-11
MMP15	0.768968	-0.379005	0.0161467
GLUL	1.30035	0.378895	1.76627e-06
LAMP2	1.30023	0.378761	4.33402e-08
PYHIN1	0.769103	-0.378752	9.3307e-07
NBEAL2	1.30014	0.378667	1.24007e-05
CSF2RB	1.30003	0.378546	7.26481e-05
NLRP6	1.29941	0.377858	0.0122036
BASP1	1.29929	0.377724	0.00196453
LIPT2-AS1	0.769769	-0.377502	1.1854e-06
SNRPN	0.769849	-0.377352	0.00122208
TSPAN13	0.769881	-0.377293	0.000174205
AURKB	1.29873	0.377096	0.00125849
KLHL3	0.770118	-0.376848	5.51118e-06
GBA1	1.29836	0.376691	4.29781e-14
SPRY2	0.770208	-0.37668	0.000316917
HMGN3-AS1	1.29828	0.376597	0.0284305
CLEC7A	1.29827	0.376594	4.4115e-05
POU2AF1	0.770307	-0.376495	0.000329785
EGR3	1.298	0.376289	0.00420895
SORBS3	0.770522	-0.376092	5.97133e-08
SUGT1P4-STRA6LP	0.770724	-0.375713	0.0114087
LILRB2	1.29727	0.375483	5.33247e-07
TRGV7	0.771197	-0.374829	0.00232516
PCNX1	1.29621	0.374296	2.16175e-09
C5AR1	1.29618	0.374264	0.000116724
ANPEP	1.29602	0.374089	0.000499754
CHST15	1.29579	0.373833	1.40137e-05
CLC	0.771743	-0.373808	0.0246012
GADD45A	1.29571	0.373739	1.03404e-06
ACOX1	1.29544	0.373445	2.49404e-06
GP5	1.29537	0.373368	0.000805908
CD244	0.77206	-0.373214	2.57014e-12
JUNB	1.29507	0.37303	0.000692715
GPRASP1	0.7723	-0.372766	5.2504e-05
CCDC65	0.772371	-0.372635	1.44608e-05
ITPK1	1.29448	0.372376	1.97519e-07
RHOT1	1.29439	0.372269	8.14756e-16
ACTN1	1.29438	0.372256	4.55109e-07
SERPINH1	0.77258	-0.372244	1.94713e-08
BEST1	1.2939	0.37173	0.000658549
MYBPC3	1.29368	0.37148	0.00824341
SPOPL	1.29317	0.370913	1.71462e-07
RPL23AP74	0.77332	-0.370862	0.0223623
TSEN54	0.773455	-0.370611	2.4166e-09
PALS2	0.773571	-0.370394	2.68691e-06
HACD4	1.29259	0.370263	1.36506e-11
TDP2	1.29258	0.370249	1.87138e-08
RIMS3	0.773677	-0.370196	1.15496e-07
SESTD1	1.29186	0.369446	3.17446e-09
CCR4	0.774111	-0.369388	7.00332e-05
CD200R1	0.774159	-0.369299	1.96107e-07
PDE9A	1.29158	0.369137	0.0106814
PELI2	1.29146	0.369002	1.71722e-08
SULF2	1.29125	0.36877	7.54149e-07
HECW2-AS1	0.774452	-0.368753	0.000300533
TDRKH-AS1	0.77446	-0.368738	0.0114448
AK4	1.29116	0.368667	0.000881337
RPL3	0.774542	-0.368584	1.1751e-08
CTH	0.774564	-0.368544	0.00771838
UST	0.774577	-0.368519	7.63846e-07
CRHBP	0.774627	-0.368427	0.0363599
SEPTIN1	0.77482	-0.368067	5.52172e-08
SH2D1A	0.774836	-0.368036	4.54669e-07
NUMB	1.29058	0.368022	2.05601e-07
BMPR1A	0.774863	-0.367987	2.20216e-06
FXYD6	1.29051	0.367938	7.63265e-05
H3-3B	1.29051	0.367936	5.73685e-09
PTPDC1	0.774968	-0.367792	5.53775e-06
SEZ6L	0.775034	-0.367669	0.00121002
SMAD7	0.775087	-0.36757	1.97519e-07
LINC02207	1.2901	0.367485	0.0161467
DISC1	1.29008	0.367464	4.87396e-08
CACNA1C-AS1	0.775211	-0.367338	0.00152302
FYB1	1.28992	0.367282	1.96901e-11
ZNF831	0.775391	-0.367004	2.05915e-10
LOC119746555	0.775431	-0.36693	0.000185955
TMC4	1.28943	0.366735	0.0359292
NBPF3	0.775597	-0.366622	0.000408093
TLR8	1.28919	0.366464	6.7324e-06
RASGRP4	1.28919	0.36646	1.86453e-05
PPEF1	1.28913	0.366402	0.0262274
SIPA1L1	1.28905	0.366305	2.42124e-08
FBL	0.775803	-0.366237	3.2729e-09
ZFP37	0.775821	-0.366203	0.000582814
HCAR3	1.28894	0.366187	0.00346349
LRRC4	1.28883	0.366059	0.00131953
XRCC4	1.28878	0.366003	2.57937e-07
FHIT	0.775982	-0.365905	0.00444064
TPD52	0.776031	-0.365814	2.36927e-07
RNF149	1.2885	0.365689	1.58975e-05
IRF2	1.28828	0.365444	8.36385e-15
PRR5L	0.776245	-0.365417	1.93425e-05
UBE2D1	1.28825	0.365413	0.00016402
ARK2N	1.28821	0.365368	4.50217e-16
SHISAL2A	0.776318	-0.365281	5.93607e-08
APBB1	0.77637	-0.365183	7.89617e-07
KLRC1	0.77645	-0.365034	0.0289621
CD6	0.776487	-0.364966	1.39258e-08
TNK1	0.776525	-0.364896	0.00146761
C1RL	1.28756	0.364639	1.59031e-06
E2F3	1.2875	0.364568	6.17674e-10
MSRB2	1.28731	0.364357	2.22089e-05
CNKSR2	0.776899	-0.364201	0.000504492
REEP6	0.776904	-0.364191	0.0045541
CEACAM4	1.28715	0.36418	0.00202639
LDLRAD2	0.776992	-0.364028	0.0363627
TLR6	1.28698	0.363993	6.98828e-05
CBLL1-AS1	1.28691	0.363915	0.00020656
EPHB1	1.28677	0.36375	6.37791e-05
RPS4XP8	0.777145	-0.363744	0.0203339
SKAP1	0.777168	-0.363701	8.49123e-10
LINC00861	0.777175	-0.363689	5.1166e-05
SNTA1	0.777209	-0.363626	9.1396e-05
RGS18	1.28648	0.363434	5.72636e-05
ZNF496	1.28646	0.363406	1.00261e-08
STAB1	1.28641	0.36335	0.000346582
CEP78	0.777575	-0.362947	3.53001e-06
LLGL2	0.777576	-0.362945	0.000118642
CCDC85C	0.777616	-0.36287	4.49395e-06
SIRPB1	1.28592	0.3628	0.00102926
LYSMD2	1.28581	0.362678	4.87563e-11
SCARB2	1.28581	0.362674	1.98388e-11
CCNA2	1.28556	0.3624	0.00271537
PIK3CD-AS1	1.28544	0.362259	0.000464009
HEBP2	1.28543	0.36225	1.03606e-11
GLIPR2	1.28539	0.362205	2.15973e-10
CACNB4	1.2853	0.362106	0.0168704
CATSPER2	0.778045	-0.362075	0.00318666
FSIP1	0.778154	-0.361872	0.0371928
EXO1	1.28499	0.361758	0.0173329
JPX	1.28498	0.361743	7.66303e-14
DUSP19	0.778341	-0.361526	0.000191971
DHRS3	0.778441	-0.36134	3.39074e-07
ZNF540	0.778646	-0.36096	2.77913e-07
EEF1G	0.778665	-0.360925	1.3675e-10
RAB19	1.28424	0.360913	0.0383341
SNX27	1.28422	0.360898	1.30003e-10
APOBR	1.2842	0.360868	0.00141261
LPAR5	0.778731	-0.360803	4.14091e-11
PASK	0.778768	-0.360734	3.18891e-05
UNG	0.778856	-0.360571	3.97563e-10
LRRC37A15P	1.28347	0.360049	0.0120555
RPL3P7	0.779181	-0.35997	0.029926
B3GLCT	0.779251	-0.35984	2.79564e-09
FGL2	1.28312	0.359652	1.78259e-07
TMEM38A	1.28307	0.359598	8.77796e-05
LINC02132	0.779662	-0.359079	0.0149408
CREG1	1.28252	0.358978	2.56785e-07
PGS1	1.28247	0.358928	7.93935e-05
JADE3	0.779816	-0.358794	0.000187429
FAM43A	0.779988	-0.358477	2.09927e-07
LINC01270	1.28183	0.358208	0.0329465
DDAH2	1.28164	0.35799	6.46073e-07
CFLAR	1.28155	0.357884	2.05745e-07
SPTBN5	0.780311	-0.357878	0.00908293
STAC3	1.2814	0.357726	7.68144e-07
ZNF439	0.78045	-0.357622	1.0704e-07
CREBBP	1.28129	0.3576	3.34495e-10
MINAR1	0.780591	-0.357361	0.0156741
LYN	1.28089	0.357152	2.59251e-06
CCDC78	0.780721	-0.357121	0.0352424
MED13L	1.28074	0.356979	1.73405e-07
REPS2	1.28063	0.356852	0.000794427
FCRLB	0.781068	-0.35648	0.0010433
ABCA11P	0.781252	-0.356141	0.00223887
SMKR1	0.781265	-0.356116	0.00305566
GSTA4	0.78129	-0.356071	0.00225259
SLC30A4	0.781318	-0.356019	3.87118e-07
HEMGN	1.27987	0.355997	0.00936749
RPS4X	0.78154	-0.355608	5.12653e-11
CENPV	0.781608	-0.355483	1.72234e-05
VLDLR	0.781782	-0.355162	0.0281203
B3GALNT1	1.27909	0.355112	0.0210732
CD300E	1.27905	0.355075	1.23531e-05
LINC01599	0.781833	-0.355067	5.68301e-06
NHSL2	1.27898	0.354992	0.000116724
ARL10	0.781904	-0.354936	1.32914e-07
CEBPB	1.27892	0.354926	7.18428e-05
WEE1	0.781921	-0.354905	6.85739e-07
RPL4P5	0.782016	-0.354731	0.01096
KDM1B	1.27869	0.354669	1.40457e-09
SIGLEC9	1.27868	0.354657	5.82282e-07
C11orf80	0.78212	-0.354539	3.07277e-06
E2F2	1.27848	0.354424	7.1646e-05
ZNF584	0.78233	-0.354151	8.89062e-07
ETV6	1.27818	0.354091	4.95719e-13
BPGM	1.27788	0.353757	0.00621229
ANKFY1	1.27768	0.35353	1.29207e-22
JAM3	0.782677	-0.353512	4.74443e-05
PHF21A	1.27751	0.35334	4.61538e-08
HLA-DOB	0.782922	-0.353059	0.00168119
HAL	1.27706	0.352824	0.00180301
PGBD1	0.783089	-0.352752	0.000801433
OGFRL1	1.27688	0.352627	2.60191e-06
RNASEL	1.27679	0.352525	4.97054e-10
DUSP2	0.783298	-0.352367	0.00706816
PLEKHB1	0.783359	-0.352254	1.23003e-05
EEIG1	0.783583	-0.351842	1.58912e-06
PID1	0.783645	-0.351728	0.000429786
ARHGAP26	1.27609	0.351727	2.11867e-07
CEP63	1.27606	0.3517	3.35865e-08
EPB41L3	1.27593	0.351553	1.05768e-05
BEND4	0.783789	-0.351462	0.00283181
EEF1A1P19	0.783807	-0.35143	0.000113962
KYNU	1.27578	0.351376	7.29338e-05
PLEKHO2	1.27566	0.351244	2.16108e-07
TTC23L-AS1	0.783913	-0.351234	0.0439644
LILRA2	1.27551	0.351079	4.14336e-05
MIR155HG	0.784	-0.351075	0.00138635
TLR7	1.27546	0.351014	1.77007e-05
GATA3	0.784129	-0.350837	2.29025e-08
RBM26-AS1	0.784184	-0.350735	0.0104653
ZBED6	1.27517	0.350692	0.036633
IFNAR1	1.27511	0.350622	1.36615e-08
CYTOR	1.27502	0.350521	3.25762e-06
NINJ1	1.27499	0.350487	0.000259861
RIPOR3	1.27488	0.350362	0.0449586
SCARF1	1.27482	0.350295	0.00344659
NOD2	1.2747	0.35016	8.85589e-05
HOXB2	0.784509	-0.350138	0.00492684
FHIP2A	1.2746	0.350042	7.51832e-07
IFNGR1	1.27435	0.349766	2.07589e-08
ATG9B	0.784759	-0.349679	0.000211656
CLECL1P	0.784786	-0.349628	0.00739535
GLT1D1	1.27415	0.349539	0.000223057
C9orf72	1.27407	0.349442	3.69719e-05
ANKS6	0.785036	-0.34917	1.77675e-08
NCOA2	1.27365	0.348972	2.25874e-07
ITPRID2	1.27348	0.348778	5.61057e-09
THEM4	0.78532	-0.348648	4.48686e-07
LRRC3	1.27337	0.348647	0.0129693
IL23A	0.785362	-0.348571	4.12824e-05
PROCR	0.785391	-0.348518	0.00410947
HTATIP2	1.27323	0.348496	1.91369e-11
TFE3	1.27322	0.348478	2.4037e-08
ZNF582-DT	0.785469	-0.348373	0.00365778
CCR9	0.785525	-0.348272	0.0133376
PSTPIP2	1.273	0.34823	4.9207e-06
LDOC1	0.785626	-0.348086	0.000552077
IRS2	1.27284	0.348046	0.000654616
CLEC11A	1.27268	0.347869	0.0343683
FRY	1.27262	0.347796	6.20074e-06
CA8	0.7859	-0.347582	0.0103981
CLEC9A	0.785916	-0.347554	0.0197808
BAIAP2L1	0.786132	-0.347156	0.048018
BLTP3B	1.27175	0.346819	2.63164e-07
VSIR	1.27172	0.346786	5.20578e-06
IL9R	0.786444	-0.346584	0.0406766
PTPRJ	1.27151	0.346543	6.60486e-05
TLE4	1.27129	0.346297	7.863e-16
SAMD3	0.786613	-0.346273	1.83964e-05
BAG2	0.786688	-0.346136	7.22504e-07
ARFIP1	1.27075	0.345682	2.67736e-09
BEND5	0.786956	-0.345645	0.00373165
GIPR	0.787042	-0.345488	0.0024937
KCNJ5-AS1	0.78711	-0.345362	0.0124861
KIF1B	1.27045	0.345345	3.29182e-06
ARHGEF19	0.787177	-0.345239	1.41493e-05
NLGN3	1.27035	0.345225	0.000132785
RPS3	0.78727	-0.34507	7.93599e-09
FAM209B	1.27012	0.34496	0.0365873
LTBP4	0.787357	-0.34491	7.15766e-05
ADCY6	0.787437	-0.344763	0.020807
RPL4	0.787541	-0.344572	6.40178e-10
NPIPP1	0.787589	-0.344486	9.09216e-05
SRXN1	1.26962	0.344394	0.00155443
PYROXD2	0.787723	-0.344239	8.06072e-06
SH3GLB1	1.26935	0.344089	1.16335e-10
SEMA4B	1.26929	0.344023	3.08748e-07
BUB1B	1.26928	0.344006	0.0163051
ZNNT1	0.787989	-0.343753	5.85296e-05
MANEAL	0.787992	-0.343748	0.00146653
MAP3K5	1.26903	0.343726	8.1585e-13
ST6GALNAC3	1.26882	0.343482	0.000920821
ST8SIA1	0.788137	-0.343481	0.000611951
YPEL4	1.26881	0.343477	0.0222109
KCNE3	1.26873	0.34338	1.77675e-06
ZNF418	0.788265	-0.343247	0.00151569
LPP-AS2	1.26859	0.343231	0.00117511
SERPINB2	1.26823	0.342812	0.0077537
GPD2	1.26812	0.342695	6.50814e-10
APLP2	1.2681	0.342664	1.10157e-11
SIGLEC6	0.788666	-0.342514	0.0270524
SBF2-AS1	0.788737	-0.342384	0.000869039
SLC40A1	1.26782	0.342347	2.46385e-06
KLHL29	0.788803	-0.342262	0.0286854
EIF4E3	1.26762	0.342119	5.93607e-08
TJP3	0.788947	-0.341999	0.00190042
LGALSL	1.2674	0.341873	0.00407314
NIN	1.2674	0.34187	4.10277e-10
TP53I13	0.789176	-0.341581	6.25846e-05
AGFG2	0.789209	-0.34152	2.43211e-08
USP25	1.26707	0.341497	1.69141e-15
BCL2L15	1.26705	0.341474	0.00858621
ENPP1	0.789343	-0.341276	0.0405255
KDM7A	1.2668	0.341184	1.40457e-09
HSD17B11	1.26677	0.341159	3.1992e-07
NPR2	0.78944	-0.341098	0.000552118
AXIN2	0.789539	-0.340918	0.000142516
MDK	1.26649	0.340838	0.0164991
FADS3	0.789669	-0.34068	0.000152236
EVC	1.26629	0.340606	0.0196412
GNG5	1.26627	0.340587	6.24646e-11
OSBPL11	1.26626	0.340572	1.64116e-09
FBLN5	0.789771	-0.340493	0.00740388
BEX5	0.789791	-0.340457	0.00146139
RUNX3	0.789794	-0.340451	1.14096e-07
ZAP70	0.789876	-0.340302	2.16751e-06
TREM1	1.26596	0.340233	0.00354813
CHD7	1.26595	0.340217	3.2005e-09
PLEKHA1	0.789934	-0.340196	7.22142e-08
LOC122526782	1.26575	0.339994	0.00133173
FAM86C1P	0.790131	-0.339836	0.0010603
GRINA	1.2656	0.33982	9.47776e-06
TMOD2	1.26559	0.339806	3.57245e-06
PYGL	1.26542	0.339617	0.00116846
PLEKHM3	1.26536	0.339552	0.000835441
CBLN3	0.790381	-0.33938	0.0346078
SGO1	1.2648	0.338907	0.0137017
FAM169A	0.790659	-0.338873	9.82168e-05
LRP1	1.26472	0.33882	0.000633051
ZNF525	0.790702	-0.338793	1.15883e-06
TTN-AS1	1.2647	0.338793	8.5378e-05
RNASE6	1.26467	0.338764	0.000104745
DLEC1	0.790729	-0.338744	0.000692767
PLCH2	0.790749	-0.338709	0.0082821
LY9	0.790808	-0.3386	4.89258e-09
NOP53	0.790965	-0.338314	9.32566e-06
TMCC2	1.26416	0.338179	0.0457578
EXT1	1.26413	0.338145	4.5255e-09
SLCO4C1	1.26394	0.337925	0.000182774
HIP1	1.26377	0.337731	0.00707251
NQO2	1.26359	0.337531	0.00861241
NT5C2	1.26359	0.337527	3.24312e-08
MTMR6	1.26357	0.337504	1.24266e-10
SAMD10	0.791562	-0.337226	0.000146479
HYCC2	1.26305	0.336914	0.000914431
SLAMF7	0.791779	-0.33683	3.3988e-05
NABP1	1.26296	0.336805	0.00207467
CD58	1.26293	0.33678	4.85558e-07
PAK1	1.2627	0.336509	4.15348e-07
MAP4K4	1.26266	0.336468	8.72516e-10
CDK1	1.26263	0.336429	0.0221688
CD320	0.792065	-0.33631	0.000692715
ADGRE2	1.26249	0.336267	0.0019005
SERPINA1	1.26238	0.336148	5.31335e-05
TRIM73	0.792163	-0.336131	0.0116008
RGS19	1.26234	0.336103	6.68243e-07
TFIP11-DT	0.792271	-0.335934	0.00976797
ITPKB-IT1	1.26205	0.335764	0.0058735
PLPPR2	1.26194	0.335649	0.000110642
BOD1L1	1.26187	0.335569	2.45574e-06
SLC41A2	0.792586	-0.335361	0.00306998
CIB2	0.792737	-0.335086	0.00498147
PILRA	1.26128	0.334883	2.42297e-05
OSGIN2	1.26125	0.334857	4.09074e-06
DENND3	1.26122	0.334824	0.000250617
TYROBP	1.26118	0.334779	1.79645e-05
NR3C2	0.792914	-0.334764	2.09951e-05
ID3	0.792937	-0.334721	0.00117359
DLEU7	1.26113	0.334716	0.000493853
ADRB2	0.792949	-0.334699	5.64024e-06
AMDHD1	0.79302	-0.334572	0.0420788
TAFA2	1.26093	0.334485	0.00726855
ABHD5	1.26075	0.334283	0.00053414
IL10RB	1.26073	0.334263	2.47282e-09
IFRD1	1.26042	0.333906	0.000107164
EGR1	1.26038	0.333861	0.000835441
CDH24	0.793415	-0.333853	0.0166561
FAM30A	0.793431	-0.333823	0.000895443
[truncated: 4,940 more rows]

## Sheet: Sheet 3
Enriched BP GO terms from over-representation analysis of CNS lupus-specific DEGs in patients with active CNS lupus versus HC
ID	Description	Gene ratio	FDR-corrected p-value	Genes	Count
GO:0007059	Chromosome segregation	55/1305	0.0200293	ESCO2/MND1/NEK2/BCL7A/USP44/TTN/CDC20/TTK/MTCL1/BUB1/SKA1/CENPU/SPC24/RNF212/CCNE2/TRIP13/NCAPH/KNL1/TUBG2/STIL/STAG3/KIF18A/CENPW/PTTG1/ZWINT/CENPN/GPSM2/PRICKLE1/TOP3B/SGO2/PRC1/CCNE1/MAD1L1/NUF2/XRCC3/ANAPC2/KNSTRN/CCDC61/BCL7C/SPAG5/NUMA1/MLH3/RECQL5/SKA2/NSMCE2/CDC27/BEX4/WASHC5/AKAP8L/STAG1/SENP6/NSL1/BRD7/WAPL/SMARCA5	55
GO:0000819	Sister chromatid segregation	35/1305	0.0200293	NEK2/BCL7A/USP44/TTN/CDC20/TTK/BUB1/SKA1/SPC24/TRIP13/NCAPH/KNL1/TUBG2/KIF18A/ZWINT/PRICKLE1/PRC1/MAD1L1/NUF2/XRCC3/ANAPC2/KNSTRN/CCDC61/BCL7C/SPAG5/NUMA1/SKA2/NSMCE2/CDC27/AKAP8L/STAG1/NSL1/BRD7/WAPL/SMARCA5	35
GO:0000070	Mitotic sister chromatid segregation	30/1305	0.0217305	NEK2/USP44/TTN/CDC20/TTK/BUB1/SKA1/SPC24/TRIP13/NCAPH/KNL1/TUBG2/KIF18A/ZWINT/PRICKLE1/PRC1/MAD1L1/NUF2/XRCC3/KNSTRN/CCDC61/SPAG5/NUMA1/SKA2/NSMCE2/AKAP8L/STAG1/NSL1/WAPL/SMARCA5	30
GO:0098813	Nuclear chromosome segregation	43/1305	0.0217305	MND1/NEK2/BCL7A/USP44/TTN/CDC20/TTK/BUB1/SKA1/SPC24/RNF212/CCNE2/TRIP13/NCAPH/KNL1/TUBG2/STAG3/KIF18A/PTTG1/ZWINT/PRICKLE1/PRC1/CCNE1/MAD1L1/NUF2/XRCC3/ANAPC2/KNSTRN/CCDC61/BCL7C/SPAG5/NUMA1/MLH3/SKA2/NSMCE2/CDC27/WASHC5/AKAP8L/STAG1/NSL1/BRD7/WAPL/SMARCA5	43

## Sheet: Sheet 4
Enriched CC GO terms from over-representation analysis of CNS lupus-specific DEGs in patients with active CNS lupus versus HC
ID	Description	Gene ratio	FDR-corrected p-value	Genes	Count
GO:0000775	Chromosome, centromeric region	40/1369	0.000678774	ESCO2/NEK2/CENPA/CDC20/TTK/MTCL1/BUB1/SKA1/SYCP3/CENPU/SPC24/FLYWCH1/KNL1/STAG3/KIF18A/CENPW/ZWINT/CENPN/SGO2/MAD1L1/NUF2/KNSTRN/PLK3/KMT5C/SPAG5/ZNF276/SKA2/HSF1/STAG1/NSL1/CBX3/UHRF2/FBXO28/PDS5B/BRD7/PPP2R5C/WAPL/SMARCA5/CBX1/KAT8	40
GO:0098687	Chromosomal region	52/1369	0.00275233	ESCO2/NEK2/CENPA/CDC20/TTK/MTCL1/BUB1/SKA1/SYCP3/CENPU/SPC24/ORC1/THOC3/FLYWCH1/KNL1/STAG3/KIF18A/CENPW/TELO2/ZWINT/CENPN/RAD51AP1/SGO2/MAD1L1/NUF2/XRCC3/MCM4/POLD1/KNSTRN/PLK3/KMT5C/NHP2/CTC1/SPAG5/ZNF276/SKA2/NSMCE2/HSF1/STAG1/NSL1/CBX3/UHRF2/FBXO28/PDS5B/DCLRE1B/PCNA/BRD7/PPP2R5C/WAPL/SMARCA5/CBX1/KAT8	52
GO:0000779	Condensed chromosome, centromeric region	29/1369	0.00371565	NEK2/CENPA/CDC20/TTK/MTCL1/BUB1/SKA1/CENPU/SPC24/KNL1/KIF18A/CENPW/ZWINT/CENPN/SGO2/MAD1L1/NUF2/KNSTRN/PLK3/KMT5C/SPAG5/ZNF276/SKA2/HSF1/NSL1/CBX3/FBXO28/BRD7/KAT8	29
GO:0000793	Condensed chromosome	39/1369	0.00371565	NEK2/CENPA/TTN/CDC20/TTK/MTCL1/BUB1/SKA1/SYCP3/CENPU/SPC24/RNF212/NCAPH/KNL1/STAG3/KIF18A/CENPW/ZWINT/CENPN/TOP3B/SGO2/MAD1L1/NUF2/KNSTRN/PLK3/KMT5C/SPAG5/MLH3/ZNF276/SKA2/NSMCE2/RAD9A/HSF1/NSL1/CBX3/FBXO28/BRD7/SMARCA5/KAT8	39
GO:0000940	Outer kinetochore	8/1369	0.00391117	BUB1/SKA1/SPC24/KNL1/ZWINT/NUF2/SKA2/NSL1	8
GO:0000776	Kinetochore	26/1369	0.0113104	NEK2/CDC20/TTK/MTCL1/BUB1/SKA1/CENPU/SPC24/KNL1/KIF18A/CENPW/ZWINT/CENPN/SGO2/MAD1L1/NUF2/KNSTRN/PLK3/SPAG5/ZNF276/SKA2/HSF1/NSL1/FBXO28/BRD7/KAT8	26
GO:0032039	Integrator complex	7/1369	0.0239128	INTS6L/INTS11/INTS1/INTS5/INTS7/INTS12/INTS4	7
GO:0005766	Primary lysosome	23/1369	0.0288841	PRTN3/ELANE/DEFA4/RNASE3/C3/FABP5/LYZ/ACP3/DPP7/STOM/PTGES2/FUCA2/DNAJC3/FUCA1/SNAP29/CTSC/GDI2/CPNE3/PYGB/RAP1B/MAGT1/IST1/FAF2	23
GO:0042582	Azurophil granule	23/1369	0.0288841	PRTN3/ELANE/DEFA4/RNASE3/C3/FABP5/LYZ/ACP3/DPP7/STOM/PTGES2/FUCA2/DNAJC3/FUCA1/SNAP29/CTSC/GDI2/CPNE3/PYGB/RAP1B/MAGT1/IST1/FAF2	23
GO:0035578	Azurophil granule lumen	16/1369	0.029494	PRTN3/ELANE/RNASE3/C3/FABP5/LYZ/DPP7/PTGES2/FUCA2/DNAJC3/FUCA1/CTSC/GDI2/PYGB/IST1/FAF2	16
GO:0005721	Pericentric heterochromatin	8/1369	0.0444926	ESCO2/CENPA/FLYWCH1/KMT5C/CBX3/UHRF2/SMARCA5/CBX1	8

## Sheet: Sheet 5
Enriched KEGG pathways from over-representation analysis of CNS lupus-specific DEGs in patients with active CNS lupus versus HC
ID	Category	Subcategory	Gene ratio	FDR-corrected p-value	Genes	Count
hsa04110	Cellular processes	Cell growth and death	32/598	4.69981e-06	ESCO2/CDC45/CDC20/TTK/BUB1/CCND1/ORC1/CDKN2A/CCNE2/TRIP13/KNL1/PTTG1/CCNE1/MAD1L1/MCM4/ANAPC2/CUL1/CDC27/MYC/ZBTB17/CDK6/CDC14A/STAG1/YWHAH/PDS5B/PCNA/PPP2R5C/WAPL/PPP2R5E/CDK7/YWHAE/SMAD2	32

## Sheet: Sheet 6
Enriched Reactome pathways from over-representation analysis of CNS lupus-specific DEGs in patients with active CNS lupus versus HC
ID	Description	Gene ratio	FDR-corrected p-value	Genes	Count
R-HSA-69242	S Phase	29/824	0.00970886	ESCO2/CDC45/CCND1/ORC1/CCNE2/GINS2/GMNN/CCNE1/MCM4/ANAPC2/POLD1/CUL1/CDC27/PSMC1/MYC/PSMA2/STAG1/POLD3/PDS5B/PSMB2/PCNA/AKT2/PSMC2/PSMA1/PSMD6/PSMD10/WAPL/CDK7/RFC2	29
R-HSA-2467813	Separation of sister chromatids	30/824	0.0415044	CENPA/CDC20/BUB1/SKA1/CENPU/SPC24/KNL1/KIF18A/PTTG1/ZWINT/CENPN/SGO2/MAD1L1/NUF2/ANAPC2/SKA2/CDC27/PSMC1/PSMA2/STAG1/NSL1/PDS5B/PSMB2/PSMC2/PSMA1/PSMD6/PPP2R5C/PSMD10/WAPL/PPP2R5E	30

## Sheet: Sheet 7
Gene modules in patients with active CNS lupus
Gene module	Module size	Corresponding gene modules in patients with active non-NP SLE
Resting dendritic cell surface signature	4097	No
Mitochondrial cluster	2818	Contiguous (Mitochondrial respiration)
Enriched for ubiquitination	1382	No
Intracellular transport	961	No
T cell	764	No
Inflammation (VI)	611	No
Interferon	428	Contiguous (Type I interferon response)
Inositol phosphate metabolism	366	No
Cytotoxic/NK cell	299	Same
Myeloid, dendritic cell activation via NFkB (I)	230	Contiguous (Myeloid, dendritic cell activation via NFkB (II))
Inflammation (II)	221	No
Regulation of transcription, transcription factors	203	Same
B cell	163	Contiguous (Enriched in B cells (I))
Platelets	162	Same
Inflammation (IV)	153	No
Plasma cells, immunoglobulins	151	Same
Enriched in nuclear pore complex interacting proteins	143	Same
Erythrocytes	133	Same
Cell cycle	116	Same
Myeloid cell enriched receptors and transporters	98	No
G protein coupled receptors cluster	79	No
Small GTPase mediated signal transduction	74	Same
Spliceosome	60	No

## Sheet: Sheet 8
Genes included in gene modules in patients with active CNS lupus patients
Gene symbol	Gene module
A1BG	Resting dendritic cell surface signature
A1BG-AS1	Resting dendritic cell surface signature
A2M-AS1	Mitochondrial cluster
AAAS	Resting dendritic cell surface signature
AACS	Resting dendritic cell surface signature
AAGAB	Inflammation (VI)
AAK1	Intracellular transport
AAMDC	Resting dendritic cell surface signature
AAMP	Mitochondrial cluster
AAR2	Resting dendritic cell surface signature
AARS1	Resting dendritic cell surface signature
AARS2	Resting dendritic cell surface signature
AARSD1	Resting dendritic cell surface signature
AASDH	Mitochondrial cluster
AASDHPPT	Enriched for ubiquitination
AASS	Intracellular transport
AATBC	Resting dendritic cell surface signature
AATK	Inflammation (VI)
ABAT	Resting dendritic cell surface signature
ABCA1	Resting dendritic cell surface signature
ABCA10	T cell
ABCA11P	Resting dendritic cell surface signature
ABCA13	Inositol phosphate metabolism
ABCA2	Resting dendritic cell surface signature
ABCA3	Resting dendritic cell surface signature
ABCA5	Regulation of transcription, transcription factors
ABCA6	Mitochondrial cluster
ABCA7	Small GTPase mediated signal transduction
ABCB1	Cytotoxic/NK cell
ABCB10	Enriched for ubiquitination
ABCB4	B cell
ABCB6	Regulation of transcription, transcription factors
ABCB7	Mitochondrial cluster
ABCB8	Resting dendritic cell surface signature
ABCB9	Plasma cells, immunoglobulins
ABCC1	Resting dendritic cell surface signature
ABCC10	Myeloid, dendritic cell activation via NFkB (I)
ABCC13	Erythrocytes
ABCC2	Enriched in nuclear pore complex interacting proteins
ABCC3	Platelets
ABCC4	Intracellular transport
ABCC5	Enriched in nuclear pore complex interacting proteins
ABCC6	Mitochondrial cluster
ABCD1	Inflammation (VI)
ABCD2	Mitochondrial cluster
ABCD3	Intracellular transport
ABCD4	T cell
ABCE1	Mitochondrial cluster
ABCF1	Mitochondrial cluster
ABCF2	Resting dendritic cell surface signature
ABCF3	Resting dendritic cell surface signature
ABCG1	Mitochondrial cluster
ABCG2	Enriched for ubiquitination
ABHD10	Mitochondrial cluster
ABHD11	Resting dendritic cell surface signature
ABHD12	Resting dendritic cell surface signature
ABHD13	Enriched for ubiquitination
ABHD14A	Resting dendritic cell surface signature
ABHD14B	Resting dendritic cell surface signature
ABHD15	Cytotoxic/NK cell
ABHD16A	Interferon
ABHD17A	Resting dendritic cell surface signature
ABHD17B	Enriched for ubiquitination
ABHD17C	Mitochondrial cluster
ABHD18	Regulation of transcription, transcription factors
ABHD2	Resting dendritic cell surface signature
ABHD3	Inflammation (II)
ABHD4	Enriched for ubiquitination
ABHD5	Resting dendritic cell surface signature
ABHD6	Mitochondrial cluster
ABHD8	Resting dendritic cell surface signature
ABI1	Inositol phosphate metabolism
ABI2	Mitochondrial cluster
ABI3	Resting dendritic cell surface signature
ABITRAM	Inflammation (VI)
ABL1	Resting dendritic cell surface signature
ABL2	Intracellular transport
ABLIM1	T cell
ABLIM2	Resting dendritic cell surface signature
ABLIM3	Platelets
ABR	Inflammation (VI)
ABRACL	Enriched for ubiquitination
ABRAXAS1	Mitochondrial cluster
ABRAXAS2	Enriched for ubiquitination
ABT1	Resting dendritic cell surface signature
ABTB1	Small GTPase mediated signal transduction
ABTB2	Intracellular transport
ACAA1	Enriched in nuclear pore complex interacting proteins
ACAA2	Mitochondrial cluster
ACACB	Resting dendritic cell surface signature
ACAD10	Myeloid, dendritic cell activation via NFkB (I)
ACAD11	T cell
ACAD8	T cell
ACAD9	Resting dendritic cell surface signature
ACADM	Mitochondrial cluster
ACADS	Resting dendritic cell surface signature
ACADSB	Mitochondrial cluster
ACADVL	Myeloid, dendritic cell activation via NFkB (I)
ACAP1	Myeloid cell enriched receptors and transporters
ACAP2	Resting dendritic cell surface signature
ACAP3	Resting dendritic cell surface signature
ACAT1	Mitochondrial cluster
ACAT2	Mitochondrial cluster
ACBD3	Enriched for ubiquitination
ACBD4	Resting dendritic cell surface signature
ACBD5	Intracellular transport
ACBD6	Enriched in nuclear pore complex interacting proteins
ACCS	Resting dendritic cell surface signature
ACD	Resting dendritic cell surface signature
ACE	Mitochondrial cluster
ACER2	Intracellular transport
ACER3	Inflammation (IV)
ACIN1	T cell
ACKR1	Erythrocytes
ACKR3	Resting dendritic cell surface signature
ACLY	Resting dendritic cell surface signature
ACO1	Resting dendritic cell surface signature
ACO2	Resting dendritic cell surface signature
ACOT11	Interferon
ACOT13	Cell cycle
ACOT2	Resting dendritic cell surface signature
ACOT4	Cytotoxic/NK cell
ACOT7	Resting dendritic cell surface signature
ACOT8	Resting dendritic cell surface signature
ACOT9	Interferon
ACOX1	Resting dendritic cell surface signature
ACOX3	Resting dendritic cell surface signature
ACP1	Enriched for ubiquitination
ACP2	Resting dendritic cell surface signature
ACP5	Resting dendritic cell surface signature
ACP6	Inflammation (VI)
ACRBP	Platelets
ACSBG1	Platelets
ACSF2	Resting dendritic cell surface signature
ACSF3	Resting dendritic cell surface signature
ACSL1	Mitochondrial cluster
ACSL3	Inflammation (IV)
ACSL4	Resting dendritic cell surface signature
ACSL5	Resting dendritic cell surface signature
ACSL6	Mitochondrial cluster
ACSM3	Mitochondrial cluster
ACSS1	Resting dendritic cell surface signature
ACSS2	Intracellular transport
ACTA2	Regulation of transcription, transcription factors
ACTB	Inflammation (VI)
ACTG1	Resting dendritic cell surface signature
ACTG1P17	T cell
ACTL10	Resting dendritic cell surface signature
ACTL6A	Mitochondrial cluster
ACTN1	Mitochondrial cluster
ACTN4	Inflammation (VI)
ACTR10	Inflammation (VI)
ACTR1A	Resting dendritic cell surface signature
ACTR1B	Resting dendritic cell surface signature
ACTR2	Enriched for ubiquitination
ACTR3	Inflammation (IV)
ACTR3B	Mitochondrial cluster
ACTR3C	Resting dendritic cell surface signature
ACTR5	Resting dendritic cell surface signature
ACTR6	Enriched for ubiquitination
ACTR8	Intracellular transport
ACVR1	Mitochondrial cluster
ACVR1B	Resting dendritic cell surface signature
ACVR1C	Mitochondrial cluster
ACVR2A	Enriched for ubiquitination
ACVR2B	Resting dendritic cell surface signature
ACVRL1	Interferon
ACY1	Resting dendritic cell surface signature
ACY3	Resting dendritic cell surface signature
ACYP1	T cell
ACYP2	Mitochondrial cluster
ADA	Resting dendritic cell surface signature
ADAL	Mitochondrial cluster
ADAM10	Inositol phosphate metabolism
ADAM12	Inflammation (IV)
ADAM15	Resting dendritic cell surface signature
ADAM17	Resting dendritic cell surface signature
ADAM19	Mitochondrial cluster
ADAM20P1	Inositol phosphate metabolism
ADAM22	Mitochondrial cluster
ADAM23	Resting dendritic cell surface signature
ADAM28	Enriched for ubiquitination
ADAM8	Inflammation (VI)
ADAM9	Myeloid cell enriched receptors and transporters
ADAMDEC1	Inflammation (IV)
ADAMTS1	Cytotoxic/NK cell
ADAMTS10	Resting dendritic cell surface signature
ADAMTS13	Mitochondrial cluster
ADAMTS17	Resting dendritic cell surface signature
ADAMTS2	Mitochondrial cluster
ADAMTS4	Mitochondrial cluster
ADAMTS6	Mitochondrial cluster
ADAMTS7P4	Interferon
ADAMTSL4	Enriched for ubiquitination
ADAMTSL4-AS1	Interferon
ADAMTSL5	Resting dendritic cell surface signature
ADAP1	Inflammation (VI)
ADAP2	Resting dendritic cell surface signature
ADAR	Interferon
ADARB1	Resting dendritic cell surface signature
ADAT1	Intracellular transport
ADAT2	T cell
ADAT3	Inflammation (VI)
ADCK1	T cell
ADCK2	Resting dendritic cell surface signature
ADCK5	Resting dendritic cell surface signature
ADCY10P1	Enriched in nuclear pore complex interacting proteins
ADCY3	Resting dendritic cell surface signature
ADCY4	Inflammation (II)
ADCY6	Intracellular transport
ADCY7	Interferon
ADCY9	Resting dendritic cell surface signature
ADD1	Resting dendritic cell surface signature
ADD2	B cell
ADD3	Enriched for ubiquitination
ADGRA2	Resting dendritic cell surface signature
ADGRA3	Mitochondrial cluster
ADGRB1	Resting dendritic cell surface signature
ADGRB2	Resting dendritic cell surface signature
ADGRD1	Enriched for ubiquitination
ADGRE2	Enriched in nuclear pore complex interacting proteins
ADGRE3	G protein coupled receptors cluster
ADGRE4P	Interferon
ADGRE5	Enriched for ubiquitination
ADGRG1	Cytotoxic/NK cell
ADGRG3	Mitochondrial cluster
ADGRG5	Cytotoxic/NK cell
ADGRG6	Mitochondrial cluster
ADGRL1	Resting dendritic cell surface signature
ADH5	Mitochondrial cluster
ADHFE1	T cell
ADI1	Inflammation (II)
ADIPOR1	Erythrocytes
ADIPOR2	Mitochondrial cluster
ADIRF-AS1	T cell
ADK	Mitochondrial cluster
ADM	Interferon
ADM2	Resting dendritic cell surface signature
ADM5	Myeloid, dendritic cell activation via NFkB (I)
ADNP	Intracellular transport
ADNP-AS1	Resting dendritic cell surface signature
ADNP2	Mitochondrial cluster
ADO	Mitochondrial cluster
ADORA1	Resting dendritic cell surface signature
ADORA2A	Resting dendritic cell surface signature
ADPGK	Regulation of transcription, transcription factors
ADPRM	T cell
ADPRS	Inflammation (VI)
ADRA2A	Platelets
ADRB2	Cytotoxic/NK cell
ADRM1	Resting dendritic cell surface signature
ADSL	Mitochondrial cluster
ADSS1	Resting dendritic cell surface signature
ADSS2	Enriched for ubiquitination
ADTRP	Mitochondrial cluster
AEBP1	Resting dendritic cell surface signature
AEBP2	Enriched for ubiquitination
AEN	Resting dendritic cell surface signature
AFAP1	Cytotoxic/NK cell
AFAP1L2	Intracellular transport
AFDN	Inflammation (VI)
AFF1	Interferon
AFF2	Resting dendritic cell surface signature
AFF3	B cell
AFF4	Intracellular transport
AFG1L	Mitochondrial cluster
AFG3L1P	T cell
AFG3L2	Mitochondrial cluster
AFMID	T cell
AFTPH	Inositol phosphate metabolism
AGA	Mitochondrial cluster
AGAP1	Cytotoxic/NK cell
AGAP2	Resting dendritic cell surface signature
AGAP3	Resting dendritic cell surface signature
AGAP4	Inflammation (VI)
AGAP5	T cell
AGAP6	Myeloid, dendritic cell activation via NFkB (I)
AGAP9	Enriched for ubiquitination
AGBL2	T cell
AGBL3	Regulation of transcription, transcription factors
AGBL5	Resting dendritic cell surface signature
AGER	Enriched in nuclear pore complex interacting proteins
AGFG1	Resting dendritic cell surface signature
AGFG2	Resting dendritic cell surface signature
AGGF1	Intracellular transport
AGK	Mitochondrial cluster
AGL	Intracellular transport
AGMAT	T cell
AGO1	Mitochondrial cluster
AGO2	Inflammation (VI)
AGO3	Intracellular transport
AGO4	Resting dendritic cell surface signature
AGPAT1	Resting dendritic cell surface signature
AGPAT2	Inflammation (VI)
AGPAT3	Resting dendritic cell surface signature
AGPAT4	Inositol phosphate metabolism
AGPAT5	Mitochondrial cluster
AGPS	Enriched for ubiquitination
AGRN	Interferon
AGTPBP1	Resting dendritic cell surface signature
AGTRAP	Inflammation (VI)
AHCTF1	Resting dendritic cell surface signature
AHCY	Resting dendritic cell surface signature
AHCYL1	Mitochondrial cluster
AHCYL2	Mitochondrial cluster
AHDC1	Resting dendritic cell surface signature
AHI1	Intracellular transport
AHNAK	Mitochondrial cluster
AHR	Myeloid cell enriched receptors and transporters
AHSA1	Resting dendritic cell surface signature
AHSA2P	Regulation of transcription, transcription factors
AHSP	Erythrocytes
AICDA	Resting dendritic cell surface signature
AIDA	Enriched for ubiquitination
AIDAP2	Enriched in nuclear pore complex interacting proteins
AIF1	Intracellular transport
AIFM1	Mitochondrial cluster
AIFM2	Myeloid, dendritic cell activation via NFkB (I)
AIFM3	Inflammation (VI)
AIG1	Resting dendritic cell surface signature
AIM2	Interferon
AIMP1	Enriched for ubiquitination
AIMP2	Inflammation (II)
AIP	Resting dendritic cell surface signature
AJAP1	Interferon
AJM1	Cytotoxic/NK cell
AJUBA	T cell
AK1	Erythrocytes
AK2	Mitochondrial cluster
AK3	Enriched for ubiquitination
AK5	Resting dendritic cell surface signature
AK6	Enriched for ubiquitination
AK9	Mitochondrial cluster
AKAP1	Resting dendritic cell surface signature
AKAP10	Resting dendritic cell surface signature
AKAP11	Intracellular transport
AKAP12	Interferon
AKAP13	Mitochondrial cluster
AKAP17A	Small GTPase mediated signal transduction
AKAP3	Mitochondrial cluster
AKAP5	Cytotoxic/NK cell
AKAP6	B cell
AKAP7	Mitochondrial cluster
AKAP8	Resting dendritic cell surface signature
AKAP8L	Myeloid, dendritic cell activation via NFkB (I)
AKAP9	Intracellular transport
AKIP1	Resting dendritic cell surface signature
AKIRIN1	Inositol phosphate metabolism
AKIRIN2	Resting dendritic cell surface signature
AKNA	Resting dendritic cell surface signature
AKR1A1	Mitochondrial cluster
AKR1B1	Resting dendritic cell surface signature
AKR1C1	Inositol phosphate metabolism
AKR1C3	Intracellular transport
AKR1E2	Resting dendritic cell surface signature
AKR7A2	Resting dendritic cell surface signature
AKT1	Resting dendritic cell surface signature
AKT1S1	Resting dendritic cell surface signature
AKT2	Resting dendritic cell surface signature
AKT3	Mitochondrial cluster
AKTIP	Regulation of transcription, transcription factors
ALAD	Mitochondrial cluster
ALAS1	Mitochondrial cluster
ALAS2	Erythrocytes
ALCAM	Enriched for ubiquitination
ALDH16A1	Resting dendritic cell surface signature
ALDH18A1	Mitochondrial cluster
ALDH1A1	Myeloid cell enriched receptors and transporters
ALDH1A2	Mitochondrial cluster
ALDH1B1	Resting dendritic cell surface signature
ALDH1L2	Plasma cells, immunoglobulins
ALDH2	Enriched for ubiquitination
ALDH3A2	Mitochondrial cluster
ALDH3B1	Inflammation (VI)
ALDH4A1	Resting dendritic cell surface signature
ALDH5A1	Resting dendritic cell surface signature
ALDH6A1	Mitochondrial cluster
ALDH7A1	Resting dendritic cell surface signature
ALDH8A1	T cell
ALDH9A1	Mitochondrial cluster
ALDOA	Inflammation (VI)
ALDOC	Resting dendritic cell surface signature
ALG1	Resting dendritic cell surface signature
ALG10	Enriched for ubiquitination
ALG10B	Intracellular transport
ALG11	Intracellular transport
ALG12	Resting dendritic cell surface signature
ALG13	Enriched for ubiquitination
ALG14	Mitochondrial cluster
ALG1L13P	Resting dendritic cell surface signature
ALG2	Mitochondrial cluster
ALG3	Resting dendritic cell surface signature
ALG5	Mitochondrial cluster
ALG6	Enriched for ubiquitination
ALG8	Mitochondrial cluster
ALG9	Mitochondrial cluster
ALKBH1	Resting dendritic cell surface signature
ALKBH2	T cell
ALKBH3	Resting dendritic cell surface signature
ALKBH4	Resting dendritic cell surface signature
ALKBH5	Mitochondrial cluster
ALKBH6	T cell
ALKBH7	Resting dendritic cell surface signature
ALKBH8	Mitochondrial cluster
ALMS1	Resting dendritic cell surface signature
ALOX12	Platelets
ALOX12-AS1	Regulation of transcription, transcription factors
ALOX15	Interferon
ALOX15B	Resting dendritic cell surface signature
ALOX5	Inflammation (II)
ALOX5AP	Resting dendritic cell surface signature
ALPK1	Inflammation (II)
ALPK3	Mitochondrial cluster
ALPL	Intracellular transport
ALS2	Intracellular transport
ALS2CL	Myeloid, dendritic cell activation via NFkB (I)
ALYREF	Resting dendritic cell surface signature
AMACR	Erythrocytes
AMBRA1	Resting dendritic cell surface signature
AMD1	Resting dendritic cell surface signature
AMDHD1	Resting dendritic cell surface signature
AMDHD2	Inflammation (VI)
AMER1	Resting dendritic cell surface signature
AMFR	Resting dendritic cell surface signature
AMIGO1	T cell
AMIGO2	Mitochondrial cluster
AMIGO3	Resting dendritic cell surface signature
AMMECR1	Enriched for ubiquitination
AMMECR1L	Resting dendritic cell surface signature
AMN	T cell
AMN1	Resting dendritic cell surface signature
AMOT	Cytotoxic/NK cell
AMPD2	Cell cycle
AMPD3	Resting dendritic cell surface signature
AMT	T cell
AMY2B	Enriched in nuclear pore complex interacting proteins
AMZ2	Mitochondrial cluster
ANAPC1	Resting dendritic cell surface signature
ANAPC10	Enriched for ubiquitination
ANAPC11	Resting dendritic cell surface signature
ANAPC13	Resting dendritic cell surface signature
ANAPC15	Inositol phosphate metabolism
ANAPC16	Mitochondrial cluster
ANAPC1P1	Mitochondrial cluster
ANAPC1P4	Inflammation (VI)
ANAPC2	Resting dendritic cell surface signature
ANAPC4	Regulation of transcription, transcription factors
ANAPC5	Resting dendritic cell surface signature
ANAPC7	T cell
ANG	Inflammation (II)
ANGEL1	Resting dendritic cell surface signature
ANGEL2	Enriched for ubiquitination
ANGPT1	Resting dendritic cell surface signature
ANGPTL6	Interferon
ANK1	Resting dendritic cell surface signature
ANK3	Resting dendritic cell surface signature
ANKAR	Enriched for ubiquitination
ANKEF1	Mitochondrial cluster
ANKFY1	Interferon
ANKH	Resting dendritic cell surface signature
ANKHD1	Mitochondrial cluster
ANKHD1-EIF4EBP3	Intracellular transport
ANKIB1	Intracellular transport
ANKK1	T cell
ANKLE1	Resting dendritic cell surface signature
ANKLE2	Resting dendritic cell surface signature
ANKMY1	Resting dendritic cell surface signature
ANKMY2	Mitochondrial cluster
ANKRA2	Mitochondrial cluster
ANKRD10	Enriched for ubiquitination
ANKRD11	Resting dendritic cell surface signature
ANKRD12	Intracellular transport
ANKRD13A	Inflammation (II)
ANKRD13B	Cytotoxic/NK cell
ANKRD13C	Mitochondrial cluster
ANKRD13D	Small GTPase mediated signal transduction
ANKRD16	Resting dendritic cell surface signature
ANKRD17	Intracellular transport
ANKRD22	Resting dendritic cell surface signature
ANKRD23	Myeloid, dendritic cell activation via NFkB (I)
ANKRD26	Mitochondrial cluster
ANKRD27	Resting dendritic cell surface signature
ANKRD28	Inflammation (VI)
ANKRD34B	Resting dendritic cell surface signature
ANKRD35	Interferon
ANKRD36	Mitochondrial cluster
ANKRD36B	T cell
ANKRD36BP2	T cell
ANKRD36C	T cell
ANKRD37	Inflammation (VI)
ANKRD39	Resting dendritic cell surface signature
ANKRD40	Mitochondrial cluster
ANKRD42	Mitochondrial cluster
ANKRD44	Intracellular transport
ANKRD44-AS1	Mitochondrial cluster
ANKRD46	Enriched for ubiquitination
ANKRD49	Regulation of transcription, transcription factors
ANKRD50	Myeloid cell enriched receptors and transporters
ANKRD52	Resting dendritic cell surface signature
ANKRD54	Resting dendritic cell surface signature
ANKRD55	T cell
ANKRD6	Resting dendritic cell surface signature
ANKRD9	Inflammation (VI)
ANKS1A	Enriched for ubiquitination
ANKS3	Resting dendritic cell surface signature
ANKS6	T cell
ANKUB1	Resting dendritic cell surface signature
ANKZF1	T cell
ANLN	Cell cycle
ANO10	Mitochondrial cluster
ANO5	Inositol phosphate metabolism
ANO6	Intracellular transport
ANO8	Resting dendritic cell surface signature
ANO9	Myeloid, dendritic cell activation via NFkB (I)
ANP32A	Resting dendritic cell surface signature
ANP32B	Mitochondrial cluster
ANP32E	Enriched for ubiquitination
ANPEP	Intracellular transport
ANTKMT	Resting dendritic cell surface signature
ANTXR2	Resting dendritic cell surface signature
ANXA1	Intracellular transport
ANXA11	Enriched for ubiquitination
ANXA2	Enriched for ubiquitination
ANXA2R	Resting dendritic cell surface signature
ANXA3	Mitochondrial cluster
ANXA4	Inflammation (IV)
ANXA6	Resting dendritic cell surface signature
ANXA7	Mitochondrial cluster
ANXA9	Enriched for ubiquitination
AOAH	Cytotoxic/NK cell
AOC1	Intracellular transport
AOC2	G protein coupled receptors cluster
AOC3	G protein coupled receptors cluster
AP1AR	Enriched for ubiquitination
AP1B1	Resting dendritic cell surface signature
AP1G1	Intracellular transport
AP1G2	Myeloid, dendritic cell activation via NFkB (I)
AP1M1	Resting dendritic cell surface signature
AP1M2	Interferon
AP1S1	Spliceosome
AP1S2	Inflammation (IV)
AP1S3	Intracellular transport
AP2A1	Inflammation (VI)
AP2A2	Resting dendritic cell surface signature
AP2B1	Resting dendritic cell surface signature
AP2M1	Mitochondrial cluster
AP2S1	Resting dendritic cell surface signature
AP3B1	Intracellular transport
AP3B2	Cytotoxic/NK cell
AP3D1	Resting dendritic cell surface signature
AP3M1	Mitochondrial cluster
AP3M2	Mitochondrial cluster
AP3S1	Inflammation (IV)
AP3S2	Intracellular transport
AP4B1	T cell
AP4E1	Intracellular transport
AP4M1	Resting dendritic cell surface signature
AP4S1	Mitochondrial cluster
AP5B1	Inflammation (VI)
AP5M1	Enriched for ubiquitination
AP5S1	Resting dendritic cell surface signature
AP5Z1	Inflammation (VI)
APAF1	Resting dendritic cell surface signature
APBA1	Resting dendritic cell surface signature
APBA2	Resting dendritic cell surface signature
APBA3	Resting dendritic cell surface signature
APBB1	Resting dendritic cell surface signature
APBB1IP	Resting dendritic cell surface signature
APBB2	Resting dendritic cell surface signature
APBB3	Enriched in nuclear pore complex interacting proteins
APC	Inositol phosphate metabolism
APCDD1	Resting dendritic cell surface signature
APEH	Resting dendritic cell surface signature
APEX1	Mitochondrial cluster
APEX2	Resting dendritic cell surface signature
APH1A	Mitochondrial cluster
APH1B	Resting dendritic cell surface signature
API5	Mitochondrial cluster
APIP	Mitochondrial cluster
APLF	Enriched for ubiquitination
APLP2	Myeloid cell enriched receptors and transporters
APMAP	Mitochondrial cluster
APOBEC3A	Inflammation (II)
APOBEC3B	Enriched for ubiquitination
APOBEC3C	Resting dendritic cell surface signature
APOBEC3D	Resting dendritic cell surface signature
APOBEC3F	Resting dendritic cell surface signature
APOBEC3G	Cytotoxic/NK cell
APOBEC3H	Cytotoxic/NK cell
APOBR	Intracellular transport
APOL1	Interferon
APOL2	Interferon
APOL3	Mitochondrial cluster
APOL4	T cell
APOL6	Interferon
APOLD1	T cell
APOM	T cell
APOO	Resting dendritic cell surface signature
APOOL	Intracellular transport
APP	Intracellular transport
APPBP2	Intracellular transport
APPL1	Mitochondrial cluster
APPL2	Resting dendritic cell surface signature
APRT	Resting dendritic cell surface signature
APTR	Resting dendritic cell surface signature
APTX	Mitochondrial cluster
AQP1	Erythrocytes
AQP10	Inflammation (VI)
AQP3	Resting dendritic cell surface signature
AQP9	Mitochondrial cluster
AQR	Intracellular transport
AR	Intracellular transport
ARAF	Resting dendritic cell surface signature
ARAP1	Small GTPase mediated signal transduction
ARAP2	Inositol phosphate metabolism
ARAP3	G protein coupled receptors cluster
ARCN1	Intracellular transport
AREG	Enriched for ubiquitination
AREL1	Resting dendritic cell surface signature
ARF1	Inflammation (VI)
ARF3	Interferon
ARF4	Inflammation (IV)
ARF5	Inositol phosphate metabolism
ARF6	Resting dendritic cell surface signature
ARFGAP1	Resting dendritic cell surface signature
ARFGAP2	Resting dendritic cell surface signature
ARFGAP3	Mitochondrial cluster
ARFGEF1	Intracellular transport
ARFGEF2	Intracellular transport
ARFIP1	Resting dendritic cell surface signature
ARFIP2	Resting dendritic cell surface signature
ARFRP1	Resting dendritic cell surface signature
ARG1	Inflammation (II)
ARG2	Intracellular transport
ARGLU1	Regulation of transcription, transcription factors
ARHGAP1	Resting dendritic cell surface signature
ARHGAP10	Mitochondrial cluster
ARHGAP11A	Intracellular transport
ARHGAP12	Enriched for ubiquitination
ARHGAP15	Inflammation (VI)
ARHGAP17	Resting dendritic cell surface signature
ARHGAP18	Enriched for ubiquitination
ARHGAP19	Resting dendritic cell surface signature
ARHGAP19-SLIT1	Enriched for ubiquitination
ARHGAP21	Platelets
ARHGAP22	Resting dendritic cell surface signature
ARHGAP24	Resting dendritic cell surface signature
ARHGAP25	G protein coupled receptors cluster
ARHGAP26	Inflammation (II)
ARHGAP27	Small GTPase mediated signal transduction
ARHGAP27P1-BPTFP1-KPNA2P3	Inflammation (II)
ARHGAP29	Resting dendritic cell surface signature
ARHGAP31	Resting dendritic cell surface signature
ARHGAP32	Resting dendritic cell surface signature
ARHGAP33	Resting dendritic cell surface signature
ARHGAP35	Resting dendritic cell surface signature
ARHGAP4	Inflammation (VI)
ARHGAP42	Intracellular transport
ARHGAP45	Inflammation (VI)
ARHGAP5	Mitochondrial cluster
ARHGAP6	Platelets
ARHGAP9	Inflammation (II)
ARHGDIA	Resting dendritic cell surface signature
ARHGDIB	Interferon
ARHGEF1	Resting dendritic cell surface signature
ARHGEF10	Mitochondrial cluster
ARHGEF10L	Resting dendritic cell surface signature
ARHGEF11	Mitochondrial cluster
ARHGEF12	Intracellular transport
ARHGEF18	Resting dendritic cell surface signature
ARHGEF19	Myeloid, dendritic cell activation via NFkB (I)
ARHGEF2	Inflammation (VI)
ARHGEF2-AS2	Enriched in nuclear pore complex interacting proteins
ARHGEF25	Cytotoxic/NK cell
ARHGEF28	Cytotoxic/NK cell
ARHGEF3	Intracellular transport
ARHGEF35	Resting dendritic cell surface signature
ARHGEF37	Intracellular transport
ARHGEF4	T cell
ARHGEF40	Enriched for ubiquitination
ARHGEF5	Resting dendritic cell surface signature
ARHGEF6	Enriched for ubiquitination
ARHGEF7	Resting dendritic cell surface signature
ARHGEF9	Resting dendritic cell surface signature
ARID1A	Resting dendritic cell surface signature
ARID1B	Resting dendritic cell surface signature
ARID2	Intracellular transport
ARID3A	Mitochondrial cluster
ARID3B	Inflammation (VI)
ARID4A	Resting dendritic cell surface signature
ARID4B	Intracellular transport
ARID5A	Inflammation (VI)
ARID5B	Mitochondrial cluster
ARIH1	Enriched for ubiquitination
ARIH2	T cell
ARL1	Mitochondrial cluster
ARL10	Mitochondrial cluster
ARL11	Mitochondrial cluster
ARL13B	Intracellular transport
ARL14EP	T cell
ARL15	Inflammation (IV)
ARL16	Myeloid, dendritic cell activation via NFkB (I)
ARL17A	Enriched for ubiquitination
ARL2	Resting dendritic cell surface signature
ARL2BP	Mitochondrial cluster
ARL3	Interferon
ARL4A	Enriched for ubiquitination
ARL4C	Resting dendritic cell surface signature
ARL4D	Mitochondrial cluster
ARL5A	Enriched for ubiquitination
ARL5B	Enriched for ubiquitination
ARL6	Mitochondrial cluster
ARL6IP1	Enriched for ubiquitination
ARL6IP4	Resting dendritic cell surface signature
ARL6IP5	Enriched for ubiquitination
ARL6IP6	Inflammation (IV)
ARL8A	Inflammation (VI)
ARL8B	Enriched for ubiquitination
ARMC1	Enriched for ubiquitination
ARMC10	Enriched for ubiquitination
ARMC12	Mitochondrial cluster
ARMC2	Regulation of transcription, transcription factors
ARMC3	Platelets
ARMC5	Resting dendritic cell surface signature
ARMC6	Resting dendritic cell surface signature
ARMC7	Resting dendritic cell surface signature
ARMC8	Intracellular transport
ARMCX1	Mitochondrial cluster
ARMCX2	Mitochondrial cluster
ARMCX3	Enriched for ubiquitination
ARMCX4	T cell
ARMCX5	Mitochondrial cluster
ARMCX6	Resting dendritic cell surface signature
ARMH1	Myeloid, dendritic cell activation via NFkB (I)
ARMH2	Mitochondrial cluster
ARMH3	Mitochondrial cluster
ARMT1	Inositol phosphate metabolism
ARNT	Intracellular transport
ARNTL	Resting dendritic cell surface signature
ARNTL2	Intracellular transport
ARPC1A	Mitochondrial cluster
ARPC1B	Inflammation (VI)
ARPC2	Resting dendritic cell surface signature
ARPC3	Resting dendritic cell surface signature
ARPC4	Mitochondrial cluster
ARPC4-TTLL3	Enriched in nuclear pore complex interacting proteins
ARPC5	Resting dendritic cell surface signature
ARPC5L	Mitochondrial cluster
ARPIN	Intracellular transport
ARPP19	Enriched for ubiquitination
ARRB1	Resting dendritic cell surface signature
ARRB2	Mitochondrial cluster
ARRDC1	Inflammation (VI)
ARRDC1-AS1	Resting dendritic cell surface signature
ARRDC2	Resting dendritic cell surface signature
ARRDC3	Resting dendritic cell surface signature
ARRDC4	Inflammation (VI)
ARRDC5	T cell
ARSA	Inflammation (VI)
ARSB	Interferon
ARSD	Intracellular transport
ARSG	Mitochondrial cluster
ARSK	Mitochondrial cluster
ARV1	Mitochondrial cluster
ARVCF	Cytotoxic/NK cell
ASAH1	Resting dendritic cell surface signature
ASAH2	Inflammation (VI)
ASAH2B	Mitochondrial cluster
ASAP1	Resting dendritic cell surface signature
ASAP2	Platelets
ASAP3	Mitochondrial cluster
ASB1	Resting dendritic cell surface signature
ASB13	Resting dendritic cell surface signature
ASB16-AS1	T cell
ASB2	Resting dendritic cell surface signature
ASB3	Enriched for ubiquitination
ASB6	Resting dendritic cell surface signature
ASB7	Inflammation (VI)
ASB8	Inflammation (VI)
ASCC1	Intracellular transport
ASCC2	Erythrocytes
ASCC3	Intracellular transport
ASCL2	Inflammation (VI)
ASF1A	Mitochondrial cluster
ASF1B	Intracellular transport
ASGR1	Resting dendritic cell surface signature
ASGR2	Resting dendritic cell surface signature
ASH1L	Intracellular transport
ASH1L-AS1	Inositol phosphate metabolism
ASH2L	Intracellular transport
ASIC1	Mitochondrial cluster
ASIC3	Myeloid, dendritic cell activation via NFkB (I)
ASL	Inflammation (VI)
ASMTL	Resting dendritic cell surface signature
ASNS	T cell
ASNSD1	Enriched for ubiquitination
ASPH	B cell
ASPHD2	Interferon
ASPM	Cell cycle
ASPRV1	Mitochondrial cluster
ASPSCR1	Resting dendritic cell surface signature
ASRGL1	Interferon
ASTE1	Mitochondrial cluster
ASTN2	Resting dendritic cell surface signature
ASXL1	Resting dendritic cell surface signature
ASXL2	Intracellular transport
ATAD1	Enriched for ubiquitination
ATAD2	Intracellular transport
ATAD2B	Intracellular transport
ATAD3A	Resting dendritic cell surface signature
ATAD3B	Myeloid, dendritic cell activation via NFkB (I)
ATAD3C	Resting dendritic cell surface signature
ATAD5	Intracellular transport
ATAT1	T cell
ATE1	Intracellular transport
ATF1	Enriched for ubiquitination
ATF2	Enriched for ubiquitination
ATF3	Interferon
ATF4	Mitochondrial cluster
ATF5	Resting dendritic cell surface signature
ATF6	Resting dendritic cell surface signature
ATF6B	Resting dendritic cell surface signature
ATF7	Intracellular transport
ATF7-NPFF	Enriched in nuclear pore complex interacting proteins
ATF7IP	Intracellular transport
ATF7IP2	T cell
ATG10	Inflammation (VI)
ATG101	Resting dendritic cell surface signature
ATG12	Inositol phosphate metabolism
ATG13	Resting dendritic cell surface signature
ATG14	T cell
ATG16L1	T cell
ATG16L2	Inflammation (II)
ATG2A	Enriched for ubiquitination
ATG2B	Intracellular transport
ATG3	Resting dendritic cell surface signature
ATG4A	Intracellular transport
ATG4B	Resting dendritic cell surface signature
ATG4C	Enriched for ubiquitination
ATG4D	Resting dendritic cell surface signature
ATG5	Mitochondrial cluster
ATG7	Resting dendritic cell surface signature
ATG9A	Enriched for ubiquitination
ATG9B	Resting dendritic cell surface signature
ATIC	Mitochondrial cluster
ATL1	Intracellular transport
ATL2	Enriched for ubiquitination
ATL3	Enriched for ubiquitination
ATM	Intracellular transport
ATMIN	Mitochondrial cluster
ATN1	Resting dendritic cell surface signature
ATOH8	Resting dendritic cell surface signature
ATP10A	Resting dendritic cell surface signature
ATP10D	Enriched for ubiquitination
ATP11A	Mitochondrial cluster
ATP11B	Inositol phosphate metabolism
ATP11C	Enriched for ubiquitination
ATP13A1	Resting dendritic cell surface signature
ATP13A2	Resting dendritic cell surface signature
ATP13A3	Enriched for ubiquitination
ATP13A4	Enriched for ubiquitination
ATP1A1	Mitochondrial cluster
ATP1A1-AS1	Enriched for ubiquitination
ATP1A3	Cytotoxic/NK cell
ATP1A4	Inositol phosphate metabolism
ATP1B1	Intracellular transport
ATP1B3	Mitochondrial cluster
ATP23	Enriched for ubiquitination
ATP2A1	Inflammation (II)
ATP2A2	Mitochondrial cluster
ATP2A3	Resting dendritic cell surface signature
ATP2B1	Intracellular transport
ATP2B1-AS1	Enriched for ubiquitination
ATP2B4	Cytotoxic/NK cell
ATP2C1	Enriched for ubiquitination
ATP2C2	Mitochondrial cluster
ATP5F1A	Mitochondrial cluster
ATP5F1B	Mitochondrial cluster
ATP5F1C	Enriched for ubiquitination
ATP5F1D	Resting dendritic cell surface signature
ATP5F1E	Resting dendritic cell surface signature
ATP5IF1	Resting dendritic cell surface signature
ATP5MC1	Mitochondrial cluster
ATP5MC2	Mitochondrial cluster
ATP5MC3	Enriched for ubiquitination
ATP5MD	Enriched for ubiquitination
ATP5ME	Mitochondrial cluster
ATP5MF	Mitochondrial cluster
ATP5MF-PTCD1	Resting dendritic cell surface signature
ATP5MG	Mitochondrial cluster
ATP5MPL	Resting dendritic cell surface signature
ATP5PB	Mitochondrial cluster
ATP5PD	Spliceosome
ATP5PF	Mitochondrial cluster
ATP5PO	Mitochondrial cluster
ATP6	Interferon
ATP6AP1	Enriched for ubiquitination
ATP6AP1L	Enriched for ubiquitination
ATP6AP2	Inflammation (IV)
ATP6V0A2	Mitochondrial cluster
ATP6V0B	Small GTPase mediated signal transduction
ATP6V0C	Inflammation (VI)
ATP6V0D1	Inflammation (VI)
ATP6V0E1	Resting dendritic cell surface signature
ATP6V0E2	Resting dendritic cell surface signature
ATP6V0E2-AS1	Resting dendritic cell surface signature
ATP6V1A	Resting dendritic cell surface signature
ATP6V1B2	Resting dendritic cell surface signature
ATP6V1C1	Resting dendritic cell surface signature
ATP6V1D	Enriched for ubiquitination
ATP6V1E1	Cytotoxic/NK cell
ATP6V1E2	Resting dendritic cell surface signature
ATP6V1F	Inflammation (II)
ATP6V1G1	Enriched for ubiquitination
ATP6V1G2	Enriched in nuclear pore complex interacting proteins
ATP6V1G2-DDX39B	Enriched for ubiquitination
ATP6V1H	Intracellular transport
ATP7A	Resting dendritic cell surface signature
ATP7B	Resting dendritic cell surface signature
ATP8	Interferon
ATP8A1	Enriched for ubiquitination
ATP8A2	Mitochondrial cluster
ATP8B2	Resting dendritic cell surface signature
ATP8B3	Inflammation (II)
ATP8B4	Resting dendritic cell surface signature
ATP9A	Resting dendritic cell surface signature
ATP9B	Resting dendritic cell surface signature
ATPAF1	Mitochondrial cluster
ATPAF2	Resting dendritic cell surface signature
ATPSCKMT	Enriched for ubiquitination
ATR	Intracellular transport
ATRAID	Mitochondrial cluster
ATRIP	Resting dendritic cell surface signature
ATRN	Mitochondrial cluster
ATRX	Intracellular transport
ATXN1	Resting dendritic cell surface signature
ATXN10	Mitochondrial cluster
ATXN1L	Intracellular transport
ATXN2	T cell
ATXN2L	Resting dendritic cell surface signature
ATXN3	Intracellular transport
ATXN7	Interferon
ATXN7L1	Resting dendritic cell surface signature
ATXN7L2	Myeloid, dendritic cell activation via NFkB (I)
ATXN7L3	Myeloid, dendritic cell activation via NFkB (I)
ATXN7L3B	Mitochondrial cluster
AUH	Enriched for ubiquitination
AUP1	Resting dendritic cell surface signature
AURKA	Cell cycle
AURKAIP1	Inflammation (VI)
AURKB	Cell cycle
AUTS2	Cytotoxic/NK cell
AVEN	Mitochondrial cluster
AVIL	Inflammation (II)
AVL9	Inositol phosphate metabolism
AVPI1	Resting dendritic cell surface signature
AXIN1	Resting dendritic cell surface signature
AXIN2	T cell
AXL	Resting dendritic cell surface signature
AZI2	Inositol phosphate metabolism
AZIN1	Resting dendritic cell surface signature
AZIN2	Resting dendritic cell surface signature
AZU1	Inflammation (VI)
B2M	Resting dendritic cell surface signature
B3GALNT1	Interferon
B3GALNT2	Intracellular transport
B3GALT2	Resting dendritic cell surface signature
B3GALT4	Resting dendritic cell surface signature
B3GALT6	Resting dendritic cell surface signature
B3GAT1	Cytotoxic/NK cell
B3GAT3	Resting dendritic cell surface signature
B3GLCT	Mitochondrial cluster
B3GNT2	Inositol phosphate metabolism
B3GNT5	Mitochondrial cluster
B3GNT7	Cytotoxic/NK cell
B3GNT8	Inflammation (VI)
B3GNT9	Enriched for ubiquitination
B3GNTL1	Inflammation (II)
B4GALNT3	Enriched for ubiquitination
B4GALNT4	Resting dendritic cell surface signature
B4GALT1	Interferon
B4GALT2	Inflammation (II)
B4GALT3	Resting dendritic cell surface signature
B4GALT4	Inflammation (VI)
B4GALT5	Mitochondrial cluster
B4GALT6	Intracellular transport
B4GALT7	Resting dendritic cell surface signature
B4GAT1	Resting dendritic cell surface signature
B9D2	Enriched for ubiquitination
BAALC	Intracellular transport
BABAM1	Resting dendritic cell surface signature
BABAM2	Mitochondrial cluster
BACE1	Interferon
BACE2	Interferon
BACH1	Mitochondrial cluster
BACH2	T cell
BAD	Inflammation (VI)
BAG1	Erythrocytes
BAG2	Mitochondrial cluster
BAG3	T cell
BAG4	Enriched for ubiquitination
BAG5	Enriched for ubiquitination
BAG6	Resting dendritic cell surface signature
BAHD1	Resting dendritic cell surface signature
BAIAP2	Resting dendritic cell surface signature
BAIAP2-DT	Mitochondrial cluster
BAIAP2L1	Resting dendritic cell surface signature
BAIAP2L2	Mitochondrial cluster
BAIAP3	Inflammation (VI)
BAK1	Interferon
BAMBI	T cell
BANF1	Mitochondrial cluster
BANK1	B cell
BANP	Enriched for ubiquitination
BAP1	Resting dendritic cell surface signature
BARD1	Enriched for ubiquitination
BASP1	Mitochondrial cluster
BASP1-AS1	Resting dendritic cell surface signature
BATF	Resting dendritic cell surface signature
BATF2	Interferon
BATF3	Inflammation (VI)
BAX	Resting dendritic cell surface signature
BAZ1A	Mitochondrial cluster
BAZ1B	Mitochondrial cluster
BAZ2A	Interferon
BAZ2B	Resting dendritic cell surface signature
BBC3	Inflammation (VI)
BBIP1	Inflammation (II)
BBOF1	Erythrocytes
BBS10	Inositol phosphate metabolism
BBS12	Enriched for ubiquitination
BBS2	Mitochondrial cluster
BBS4	Enriched for ubiquitination
BBS5	Myeloid, dendritic cell activation via NFkB (I)
BBS7	Mitochondrial cluster
BBS9	Mitochondrial cluster
BBX	Intracellular transport
BCAM	Erythrocytes
BCAP29	Enriched for ubiquitination
BCAP31	Mitochondrial cluster
BCAR3	Plasma cells, immunoglobulins
BCAS1	Mitochondrial cluster
BCAS2	Enriched for ubiquitination
BCAS3	Resting dendritic cell surface signature
BCAT1	Inflammation (IV)
BCAT2	Resting dendritic cell surface signature
BCCIP	Mitochondrial cluster
BCDIN3D	Mitochondrial cluster
BCKDHA	Resting dendritic cell surface signature
BCKDHB	Mitochondrial cluster
BCKDK	Inflammation (VI)
BCL10	Inositol phosphate metabolism
BCL11A	B cell
BCL11B	T cell
BCL2	Mitochondrial cluster
BCL2A1	Mitochondrial cluster
BCL2L1	Erythrocytes
BCL2L12	Resting dendritic cell surface signature
BCL2L13	Mitochondrial cluster
BCL2L14	Interferon
BCL2L15	Mitochondrial cluster
BCL2L2	Inflammation (VI)
BCL2L2-PABPN1	Inflammation (VI)
BCL3	Inflammation (VI)
BCL6	Inflammation (II)
BCL7A	B cell
BCL7B	Resting dendritic cell surface signature
BCL7C	Resting dendritic cell surface signature
BCL9	T cell
BCL9L	Resting dendritic cell surface signature
BCLAF1	Enriched for ubiquitination
BCLAF3	Inositol phosphate metabolism
BCO2	Regulation of transcription, transcription factors
BCOR	Resting dendritic cell surface signature
BCORL1	Resting dendritic cell surface signature
BCR	Resting dendritic cell surface signature
BCS1L	T cell
BDH1	T cell
BDH2	Mitochondrial cluster
BDNF-AS	T cell
BDP1	Intracellular transport
BEAN1-AS1	Inflammation (VI)
BECN1	Enriched for ubiquitination
BEGAIN	Enriched for ubiquitination
BEND2	Platelets
BEND3	Resting dendritic cell surface signature
BEND4	B cell
BEND5	B cell
BEND7	Resting dendritic cell surface signature
BEST1	Resting dendritic cell surface signature
BET1	Enriched for ubiquitination
BET1L	Resting dendritic cell surface signature
BEX2	Mitochondrial cluster
BEX3	Enriched for ubiquitination
BEX4	Enriched for ubiquitination
BEX5	Mitochondrial cluster
BFAR	Mitochondrial cluster
BFSP1	Resting dendritic cell surface signature
BGLAP	Enriched in nuclear pore complex interacting proteins
BHLHB9	T cell
BHLHE40	Resting dendritic cell surface signature
BHLHE40-AS1	Enriched for ubiquitination
BHLHE41	Enriched for ubiquitination
BICD1	Resting dendritic cell surface signature
BICD2	T cell
BICDL1	Resting dendritic cell surface signature
BICDL2	Mitochondrial cluster
BICRA	Resting dendritic cell surface signature
BICRAL	Intracellular transport
BID	Intracellular transport
BIK	T cell
BIN1	Resting dendritic cell surface signature
BIN2	Mitochondrial cluster
BIN3	Intracellular transport
BIRC2	Inositol phosphate metabolism
BIRC3	Mitochondrial cluster
BIRC5	Cell cycle
BIRC6	Intracellular transport
BIVM	Mitochondrial cluster
BIVM-ERCC5	Intracellular transport
BLCAP	Mitochondrial cluster
BLK	B cell
BLM	Mitochondrial cluster
BLMH	Mitochondrial cluster
BLNK	B cell
BLOC1S1	Intracellular transport
BLOC1S2	Inflammation (IV)
BLOC1S3	Resting dendritic cell surface signature
BLOC1S4	Resting dendritic cell surface signature
BLOC1S5	Mitochondrial cluster
BLOC1S5-TXNDC5	T cell
BLOC1S6	Enriched for ubiquitination
BLVRA	Resting dendritic cell surface signature
BLVRB	Inflammation (VI)
BLZF1	Interferon
BMERB1	Resting dendritic cell surface signature
BMF	Mitochondrial cluster
BMI1	Enriched for ubiquitination
BMP1	Resting dendritic cell surface signature
BMP2K	Resting dendritic cell surface signature
BMP6	Platelets
BMP8B	Plasma cells, immunoglobulins
BMPR1A	Mitochondrial cluster
BMPR1AP1	Intracellular transport
BMPR2	Enriched for ubiquitination
BMS1	Mitochondrial cluster
BMS1P1	Inflammation (VI)
BMS1P4-AGAP5	Resting dendritic cell surface signature
BMT2	Inflammation (IV)
BMX	Resting dendritic cell surface signature
BNC2	Cytotoxic/NK cell
BNIP1	Mitochondrial cluster
BNIP2	Inflammation (VI)
BNIP3	T cell
BNIP3L	Inositol phosphate metabolism
BNIP3P1	Enriched for ubiquitination
BNIPL	Regulation of transcription, transcription factors
BOD1	Mitochondrial cluster
BOD1L1	Resting dendritic cell surface signature
BOK	Cytotoxic/NK cell
BOLA1	Resting dendritic cell surface signature
BOLA2	Resting dendritic cell surface signature
BOLA2-SMG1P6	Resting dendritic cell surface signature
BOLA3	Mitochondrial cluster
BOLA3-AS1	Mitochondrial cluster
BORA	Mitochondrial cluster
BORCS5	Resting dendritic cell surface signature
BORCS6	Resting dendritic cell surface signature
BORCS7	Enriched for ubiquitination
BORCS8	Mitochondrial cluster
BORCS8-MEF2B	Intracellular transport
BPGM	Erythrocytes
BPHL	Resting dendritic cell surface signature
BPI	T cell
BPNT1	Mitochondrial cluster
BPNT2	Intracellular transport
BPTF	Intracellular transport
BPTFP1	Mitochondrial cluster
BRAF	Intracellular transport
BRAP	Intracellular transport
BRAT1	Resting dendritic cell surface signature
BRCA1	Mitochondrial cluster
BRCA2	Interferon
BRCC3	Mitochondrial cluster
BRD1	Resting dendritic cell surface signature
BRD2	Resting dendritic cell surface signature
BRD3	Resting dendritic cell surface signature
BRD3OS	Resting dendritic cell surface signature
BRD4	Resting dendritic cell surface signature
BRD7	Mitochondrial cluster
BRD8	Regulation of transcription, transcription factors
BRD9	Resting dendritic cell surface signature
BRF1	Resting dendritic cell surface signature
BRF2	Mitochondrial cluster
BRI3	Mitochondrial cluster
BRI3BP	Interferon
BRICD5	Myeloid, dendritic cell activation via NFkB (I)
BRIP1	Intracellular transport
BRIX1	Mitochondrial cluster
BRK1	Inflammation (VI)
BRME1	Mitochondrial cluster
BRMS1	Inositol phosphate metabolism
BRMS1L	Mitochondrial cluster
BROX	Inositol phosphate metabolism
BRPF1	Resting dendritic cell surface signature
BRPF3	Resting dendritic cell surface signature
BRSK1	Resting dendritic cell surface signature
BRWD1	Intracellular transport
BRWD3	Resting dendritic cell surface signature
BSCL2	Resting dendritic cell surface signature
BSDC1	T cell
BSG	Inflammation (VI)
BSPRY	Resting dendritic cell surface signature
BST1	Resting dendritic cell surface signature
BST2	Interferon
BTAF1	Regulation of transcription, transcription factors
BTBD1	Enriched for ubiquitination
BTBD10	Resting dendritic cell surface signature
BTBD11	Mitochondrial cluster
BTBD19	Inflammation (II)
BTBD2	Resting dendritic cell surface signature
BTBD3	Myeloid cell enriched receptors and transporters
BTBD6	Resting dendritic cell surface signature
BTBD7	Intracellular transport
BTBD9	Resting dendritic cell surface signature
BTD	Mitochondrial cluster
BTF3	Mitochondrial cluster
BTF3L4	Enriched for ubiquitination
BTG1	T cell
BTG3	Mitochondrial cluster
BTLA	T cell
BTN2A1	Interferon
BTN2A2	Interferon
BTN2A3P	Interferon
BTN3A1	Interferon
BTN3A3	Interferon
BTNL8	Resting dendritic cell surface signature
BTNL9	Inositol phosphate metabolism
BTRC	Mitochondrial cluster
BUB1	Cell cycle
BUB1B	Cell cycle
BUB3	T cell
BUD13	Mitochondrial cluster
BUD23	Resting dendritic cell surface signature
BUD31	Intracellular transport
BYSL	Mitochondrial cluster
BZW1	Enriched for ubiquitination
BZW2	Mitochondrial cluster
C10orf105	Mitochondrial cluster
C10orf143	Resting dendritic cell surface signature
C10orf88	Mitochondrial cluster
C11orf1	Mitochondrial cluster
C11orf21	T cell
C11orf24	Resting dendritic cell surface signature
C11orf45	Resting dendritic cell surface signature
C11orf49	Resting dendritic cell surface signature
C11orf54	Resting dendritic cell surface signature
C11orf58	Enriched for ubiquitination
C11orf68	Resting dendritic cell surface signature
C11orf71	Resting dendritic cell surface signature
C11orf80	Mitochondrial cluster
C11orf95	Resting dendritic cell surface signature
C12orf29	Mitochondrial cluster
C12orf4	Enriched for ubiquitination
C12orf42	Mitochondrial cluster
C12orf43	Resting dendritic cell surface signature
C12orf45	Resting dendritic cell surface signature
C12orf54	Mitochondrial cluster
C12orf57	Resting dendritic cell surface signature
C12orf60	Mitochondrial cluster
C12orf65	Mitochondrial cluster
C12orf66	Resting dendritic cell surface signature
C12orf73	Mitochondrial cluster
C12orf75	Cytotoxic/NK cell
C12orf76	Enriched for ubiquitination
C14orf119	Enriched for ubiquitination
C14orf132	Mitochondrial cluster
C14orf28	Enriched for ubiquitination
C14orf93	Myeloid, dendritic cell activation via NFkB (I)
C15orf39	Inflammation (VI)
C15orf40	T cell
C15orf54	Intracellular transport
C15orf61	Resting dendritic cell surface signature
C15orf62	Resting dendritic cell surface signature
C16orf54	Inflammation (VI)
C16orf70	Resting dendritic cell surface signature
C16orf72	Resting dendritic cell surface signature
C16orf74	Resting dendritic cell surface signature
C16orf86	Inflammation (VI)
C16orf87	Enriched for ubiquitination
C16orf91	Resting dendritic cell surface signature
C17orf107	Resting dendritic cell surface signature
C17orf49	Resting dendritic cell surface signature
C17orf58	Interferon
C17orf67	Resting dendritic cell surface signature
C17orf75	Mitochondrial cluster
C17orf80	Mitochondrial cluster
C17orf97	Resting dendritic cell surface signature
C18orf21	Enriched for ubiquitination
C18orf25	Inositol phosphate metabolism
C18orf32	Inflammation (IV)
C18orf54	Enriched for ubiquitination
C19orf12	Cytotoxic/NK cell
C19orf25	Resting dendritic cell surface signature
C19orf38	Enriched for ubiquitination
C19orf44	Resting dendritic cell surface signature
C19orf47	Resting dendritic cell surface signature
C19orf48	Resting dendritic cell surface signature
C19orf53	Resting dendritic cell surface signature
C19orf54	Resting dendritic cell surface signature
C19orf71	Small GTPase mediated signal transduction
C1D	Inflammation (IV)
C1GALT1	Inositol phosphate metabolism
C1GALT1C1	Resting dendritic cell surface signature
C1orf109	Mitochondrial cluster
C1orf112	T cell
C1orf115	Mitochondrial cluster
C1orf116	Platelets
C1orf122	Resting dendritic cell surface signature
C1orf127	Interferon
C1orf131	T cell
C1orf159	Resting dendritic cell surface signature
C1orf162	Myeloid cell enriched receptors and transporters
C1orf174	Resting dendritic cell surface signature
C1orf198	Platelets
C1orf21	Cytotoxic/NK cell
C1orf216	Mitochondrial cluster
C1orf220	Enriched for ubiquitination
C1orf226	Mitochondrial cluster
C1orf35	Resting dendritic cell surface signature
C1orf43	Inositol phosphate metabolism
C1orf50	Mitochondrial cluster
C1orf52	Enriched for ubiquitination
C1orf56	Cytotoxic/NK cell
C1orf74	T cell
C1QA	Interferon
C1QB	Interferon
C1QBP	Mitochondrial cluster
C1QC	Interferon
C1QTNF3	Mitochondrial cluster
C1QTNF3-AMACR	Platelets
C1QTNF6	T cell
C1R	Interferon
C1RL	Mitochondrial cluster
C1RL-AS1	Inositol phosphate metabolism
C2	Interferon
C20orf194	Mitochondrial cluster
C20orf197	Resting dendritic cell surface signature
C20orf204	T cell
C20orf27	Resting dendritic cell surface signature
C20orf96	Enriched for ubiquitination
C21orf62	Resting dendritic cell surface signature
C21orf91	Enriched for ubiquitination
C22orf34	Resting dendritic cell surface signature
C22orf39	Enriched for ubiquitination
C22orf46	Resting dendritic cell surface signature
C2CD2	Enriched for ubiquitination
C2CD2L	Resting dendritic cell surface signature
C2CD3	Resting dendritic cell surface signature
C2CD5	Enriched for ubiquitination
C2orf15	Mitochondrial cluster
C2orf42	Mitochondrial cluster
C2orf49	Enriched for ubiquitination
C2orf68	Resting dendritic cell surface signature
C2orf69	Enriched for ubiquitination
C2orf74	Enriched for ubiquitination
C2orf76	Resting dendritic cell surface signature
C2orf88	Platelets
C2orf92	Regulation of transcription, transcription factors
C3	Inflammation (VI)
C3AR1	Enriched for ubiquitination
C3orf14	Small GTPase mediated signal transduction
C3orf18	Resting dendritic cell surface signature
C3orf33	Enriched for ubiquitination
C3orf38	Enriched for ubiquitination
C3orf62	Inflammation (II)
C3orf86	Mitochondrial cluster
C4A	Erythrocytes
C4B	Erythrocytes
C4BPA	Intracellular transport
C4orf3	Inflammation (IV)
C4orf33	Inositol phosphate metabolism
C4orf46	Enriched for ubiquitination
C4orf48	Resting dendritic cell surface signature
C4orf50	Interferon
C5	Interferon
C5AR1	Mitochondrial cluster
C5AR2	G protein coupled receptors cluster
C5orf15	Enriched for ubiquitination
C5orf22	Enriched for ubiquitination
C5orf24	Enriched for ubiquitination
C5orf34	Enriched for ubiquitination
C5orf51	Enriched for ubiquitination
C5orf63	T cell
C6orf120	Enriched for ubiquitination
C6orf136	Resting dendritic cell surface signature
C6orf163	Resting dendritic cell surface signature
C6orf226	Resting dendritic cell surface signature
C6orf47	Resting dendritic cell surface signature
C6orf62	Inositol phosphate metabolism
C6orf89	Intracellular transport
C7orf25	Resting dendritic cell surface signature
C7orf26	Resting dendritic cell surface signature
C7orf31	Mitochondrial cluster
C7orf50	Resting dendritic cell surface signature
C7orf61	Interferon
C8orf33	Mitochondrial cluster
C8orf37	Resting dendritic cell surface signature
C8orf58	Myeloid, dendritic cell activation via NFkB (I)
C8orf76	Enriched for ubiquitination
C8orf82	Resting dendritic cell surface signature
C9orf139	Inflammation (II)
C9orf16	Resting dendritic cell surface signature
C9orf40	Inflammation (IV)
C9orf64	Mitochondrial cluster
C9orf72	Resting dendritic cell surface signature
C9orf78	Erythrocytes
C9orf85	Enriched for ubiquitination
CA1	Erythrocytes
CA11	Resting dendritic cell surface signature
CA13	Intracellular transport
CA2	Interferon
CA4	Mitochondrial cluster
CA5B	Mitochondrial cluster
CA5BP1	Resting dendritic cell surface signature
CA6	Intracellular transport
CA8	Interferon
CAAP1	Enriched for ubiquitination
CAB39	Resting dendritic cell surface signature
CAB39L	Mitochondrial cluster
CABIN1	Resting dendritic cell surface signature
CABLES1	B cell
CABLES2	Resting dendritic cell surface signature
CABP4	Resting dendritic cell surface signature
CABP5	Platelets
CACFD1	Resting dendritic cell surface signature
CACNA1C-AS1	Resting dendritic cell surface signature
CACNA1C-AS2	Resting dendritic cell surface signature
CACNA1D	Intracellular transport
CACNA1E	Mitochondrial cluster
CACNA1F	T cell
CACNA1H	Resting dendritic cell surface signature
CACNA1I	Resting dendritic cell surface signature
CACNA2D2	Cytotoxic/NK cell
CACNA2D3	Myeloid cell enriched receptors and transporters
CACNA2D4	Mitochondrial cluster
CACNB1	Mitochondrial cluster
CACNB3	Resting dendritic cell surface signature
CACNB4	Resting dendritic cell surface signature
CACNG6	Interferon
CACNG8	Interferon
CACTIN	Resting dendritic cell surface signature
CACUL1	Resting dendritic cell surface signature
CACYBP	Enriched for ubiquitination
CAD	Resting dendritic cell surface signature
CADM1	Intracellular transport
CADM4	Mitochondrial cluster
CALCOCO1	Enriched in nuclear pore complex interacting proteins
CALCOCO2	Resting dendritic cell surface signature
CALCRL	Intracellular transport
CALD1	Platelets
CALHM2	Resting dendritic cell surface signature
CALHM5	Platelets
CALHM6	Resting dendritic cell surface signature
CALM1	Mitochondrial cluster
CALM2	Inflammation (VI)
CALM3	Resting dendritic cell surface signature
CALML4	B cell
CALR	Mitochondrial cluster
CALU	Mitochondrial cluster
CAMK1	Resting dendritic cell surface signature
CAMK1D	Intracellular transport
CAMK2D	Mitochondrial cluster
CAMK2G	G protein coupled receptors cluster
CAMK2N1	Mitochondrial cluster
CAMK4	T cell
CAMKK1	Mitochondrial cluster
CAMKK2	Resting dendritic cell surface signature
CAMKMT	Mitochondrial cluster
CAMLG	Enriched for ubiquitination
CAMP	T cell
CAMSAP1	Resting dendritic cell surface signature
CAMSAP2	Mitochondrial cluster
CAMTA1	Enriched for ubiquitination
CAMTA2	Inflammation (VI)
CAND1	Mitochondrial cluster
CAND2	Resting dendritic cell surface signature
CANT1	Enriched for ubiquitination
CANX	Mitochondrial cluster
CAP1	Resting dendritic cell surface signature
CAP1P2	Enriched for ubiquitination
CAPG	Resting dendritic cell surface signature
CAPN1	Resting dendritic cell surface signature
CAPN10	Resting dendritic cell surface signature
CAPN10-DT	T cell
CAPN12	Cytotoxic/NK cell
CAPN14	Resting dendritic cell surface signature
CAPN15	Resting dendritic cell surface signature
CAPN2	Mitochondrial cluster
CAPN3	Regulation of transcription, transcription factors
CAPN5	Resting dendritic cell surface signature
CAPN7	Intracellular transport
CAPNS1	Inflammation (II)
CAPRIN1	Mitochondrial cluster
CAPRIN2	T cell
CAPS	Myeloid, dendritic cell activation via NFkB (I)
CAPS2	Enriched for ubiquitination
CAPZA1	Resting dendritic cell surface signature
CAPZA2	Resting dendritic cell surface signature
CAPZB	Inositol phosphate metabolism
CARD11	Resting dendritic cell surface signature
CARD16	Resting dendritic cell surface signature
CARD17	Inflammation (II)
CARD19	Inflammation (VI)
CARD6	Mitochondrial cluster
CARD8	Inflammation (II)
CARD8-AS1	Resting dendritic cell surface signature
CARD9	Resting dendritic cell surface signature
CARF	Enriched for ubiquitination
CARHSP1	Inositol phosphate metabolism
CARM1	Resting dendritic cell surface signature
CARMIL1	Plasma cells, immunoglobulins
CARMIL2	Resting dendritic cell surface signature
CARMIL3	Cytotoxic/NK cell
CARNMT1	Enriched for ubiquitination
CARNS1	Resting dendritic cell surface signature
CARS1	Interferon
CARS2	Inflammation (II)
CASC3	G protein coupled receptors cluster
CASD1	Enriched for ubiquitination
CASK	Mitochondrial cluster
CASP1	Inflammation (II)
CASP10	Intracellular transport
CASP2	Mitochondrial cluster
CASP3	Enriched for ubiquitination
CASP4	Mitochondrial cluster
CASP4LP	T cell
CASP5	Interferon
CASP6	Mitochondrial cluster
CASP7	Intracellular transport
CASP8	Inflammation (II)
CASP8AP2	Mitochondrial cluster
CASP9	Inositol phosphate metabolism
CASS4	G protein coupled receptors cluster
CAST	Intracellular transport
CASTOR1	Resting dendritic cell surface signature
CASTOR3	Resting dendritic cell surface signature
CASZ1	Cytotoxic/NK cell
CAT	Interferon
CATSPER1	Myeloid cell enriched receptors and transporters
CATSPER2	T cell
CATSPERB	Mitochondrial cluster
CATSPERG	Enriched in nuclear pore complex interacting proteins
CAV1	Plasma cells, immunoglobulins
CAV2	Resting dendritic cell surface signature
CAVIN1	Resting dendritic cell surface signature
CAVIN2	Platelets
CAVIN3	Resting dendritic cell surface signature
CBFA2T2	Resting dendritic cell surface signature
CBFA2T3	Inflammation (VI)
CBFB	Enriched for ubiquitination
CBL	Inflammation (II)
CBLB	Cytotoxic/NK cell
CBLL1	Enriched for ubiquitination
CBLN3	T cell
CBR1	Resting dendritic cell surface signature
CBR3	Resting dendritic cell surface signature
CBR3-AS1	Mitochondrial cluster
CBR4	Enriched for ubiquitination
CBS	Mitochondrial cluster
CBWD1	Regulation of transcription, transcription factors
CBWD2	Enriched for ubiquitination
CBWD3	T cell
CBWD5	Regulation of transcription, transcription factors
CBWD6	Regulation of transcription, transcription factors
CBX1	Inflammation (VI)
CBX2	Interferon
CBX3	Enriched for ubiquitination
CBX3P2	Inflammation (II)
CBX4	Resting dendritic cell surface signature
CBX5	Mitochondrial cluster
CBX6	Resting dendritic cell surface signature
CBX7	Resting dendritic cell surface signature
CBX8	Inflammation (IV)
CBY1	Mitochondrial cluster
CC2D1A	Resting dendritic cell surface signature
CC2D1B	Resting dendritic cell surface signature
CC2D2A	Myeloid cell enriched receptors and transporters
CC2D2B	Inositol phosphate metabolism
CCAR1	Mitochondrial cluster
CCAR2	Resting dendritic cell surface signature
CCDC102A	Resting dendritic cell surface signature
CCDC102B	Mitochondrial cluster
CCDC106	Resting dendritic cell surface signature
CCDC107	Resting dendritic cell surface signature
CCDC112	Enriched for ubiquitination
CCDC114	Myeloid cell enriched receptors and transporters
CCDC115	Resting dendritic cell surface signature
CCDC117	Enriched for ubiquitination
CCDC12	Resting dendritic cell surface signature
CCDC120	Resting dendritic cell surface signature
CCDC121	Resting dendritic cell surface signature
CCDC122	Resting dendritic cell surface signature
CCDC124	Resting dendritic cell surface signature
CCDC125	Resting dendritic cell surface signature
CCDC126	Inflammation (IV)
CCDC127	Mitochondrial cluster
CCDC13	Myeloid, dendritic cell activation via NFkB (I)
CCDC130	Myeloid, dendritic cell activation via NFkB (I)
CCDC134	Mitochondrial cluster
CCDC136	T cell
CCDC137	Resting dendritic cell surface signature
CCDC138	Mitochondrial cluster
CCDC14	Enriched for ubiquitination
CCDC141	Mitochondrial cluster
CCDC142	Resting dendritic cell surface signature
CCDC144A	Enriched in nuclear pore complex interacting proteins
CCDC144B	Resting dendritic cell surface signature
CCDC146	Inositol phosphate metabolism
CCDC149	Enriched for ubiquitination
CCDC15	Intracellular transport
CCDC152	Enriched for ubiquitination
CCDC153	G protein coupled receptors cluster
CCDC154	Small GTPase mediated signal transduction
CCDC157	Resting dendritic cell surface signature
CCDC159	Intracellular transport
CCDC167	Resting dendritic cell surface signature
CCDC17	Inflammation (II)
CCDC170	Resting dendritic cell surface signature
CCDC174	Mitochondrial cluster
CCDC18	Enriched for ubiquitination
CCDC180	Resting dendritic cell surface signature
CCDC183	Resting dendritic cell surface signature
CCDC183-AS1	Resting dendritic cell surface signature
CCDC186	Intracellular transport
CCDC189	G protein coupled receptors cluster
CCDC191	Mitochondrial cluster
CCDC22	Resting dendritic cell surface signature
CCDC24	Myeloid, dendritic cell activation via NFkB (I)
CCDC25	Mitochondrial cluster
CCDC28A	Inflammation (VI)
CCDC28B	Resting dendritic cell surface signature
CCDC30	Interferon
CCDC32	Mitochondrial cluster
CCDC34	Mitochondrial cluster
CCDC43	Mitochondrial cluster
CCDC47	Mitochondrial cluster
CCDC50	Mitochondrial cluster
CCDC51	Resting dendritic cell surface signature
CCDC57	Myeloid, dendritic cell activation via NFkB (I)
CCDC58	Mitochondrial cluster
CCDC59	Enriched for ubiquitination
CCDC6	Intracellular transport
CCDC61	Resting dendritic cell surface signature
CCDC65	Mitochondrial cluster
CCDC66	Mitochondrial cluster
CCDC69	Mitochondrial cluster
CCDC7	T cell
CCDC71	Resting dendritic cell surface signature
CCDC71L	Mitochondrial cluster
CCDC77	Mitochondrial cluster
CCDC78	Resting dendritic cell surface signature
CCDC82	Enriched for ubiquitination
CCDC85B	Resting dendritic cell surface signature
CCDC85C	Resting dendritic cell surface signature
CCDC86	Resting dendritic cell surface signature
CCDC88A	Myeloid cell enriched receptors and transporters
CCDC88B	Enriched for ubiquitination
CCDC88C	Resting dendritic cell surface signature
CCDC9	Inflammation (VI)
CCDC90B	Enriched for ubiquitination
CCDC91	Mitochondrial cluster
CCDC92	Resting dendritic cell surface signature
CCDC93	T cell
CCDC96	Resting dendritic cell surface signature
CCDC97	Resting dendritic cell surface signature
CCDC9B	T cell
CCHCR1	Resting dendritic cell surface signature
CCL2	Interferon
CCL28	Mitochondrial cluster
CCM2	Myeloid cell enriched receptors and transporters
CCN2	B cell
CCN3	Resting dendritic cell surface signature
CCNA1	Interferon
CCNA2	Cell cycle
CCNB1	Cell cycle
CCNB1IP1	Mitochondrial cluster
CCNB2	Cell cycle
CCNB3	Resting dendritic cell surface signature
CCNC	Enriched for ubiquitination
CCND1	Inositol phosphate metabolism
CCND2	Mitochondrial cluster
CCND3	Enriched for ubiquitination
CCNDBP1	G protein coupled receptors cluster
CCNE1	Mitochondrial cluster
CCNE2	Cell cycle
CCNF	Resting dendritic cell surface signature
CCNG1	Enriched for ubiquitination
CCNG2	Resting dendritic cell surface signature
CCNH	Mitochondrial cluster
CCNI	Inflammation (VI)
CCNI2	Resting dendritic cell surface signature
CCNJ	Enriched for ubiquitination
CCNJL	Mitochondrial cluster
CCNK	Mitochondrial cluster
CCNL1	Regulation of transcription, transcription factors
CCNL2	Enriched in nuclear pore complex interacting proteins
CCNT1	Intracellular transport
CCNT2	Inositol phosphate metabolism
CCNY	Interferon
CCNYL1	Enriched for ubiquitination
CCP110	Inositol phosphate metabolism
CCPG1	Resting dendritic cell surface signature
CCR1	Interferon
CCR10	Resting dendritic cell surface signature
CCR2	Mitochondrial cluster
CCR4	Resting dendritic cell surface signature
CCR5	Cytotoxic/NK cell
CCR6	B cell
CCR7	T cell
CCR8	Resting dendritic cell surface signature
CCR9	Resting dendritic cell surface signature
CCRL2	Interferon
CCS	Myeloid, dendritic cell activation via NFkB (I)
CCSAP	Inositol phosphate metabolism
CCSER1	Resting dendritic cell surface signature
CCSER2	Intracellular transport
CCT2	Mitochondrial cluster
CCT3	Resting dendritic cell surface signature
CCT4	Mitochondrial cluster
CCT5	Mitochondrial cluster
CCT6A	Mitochondrial cluster
CCT6B	Mitochondrial cluster
CCT6P3	Regulation of transcription, transcription factors
CCT7	Resting dendritic cell surface signature
CCT8	Mitochondrial cluster
CCT8P1	Mitochondrial cluster
CCZ1	Inositol phosphate metabolism
CCZ1B	Enriched for ubiquitination
CD101	Interferon
CD109	Resting dendritic cell surface signature
CD14	Inflammation (VI)
CD151	Resting dendritic cell surface signature
CD160	Cytotoxic/NK cell
CD164	Enriched for ubiquitination
CD177	Intracellular transport
CD180	Mitochondrial cluster
CD19	B cell
CD1C	Mitochondrial cluster
CD1D	Myeloid cell enriched receptors and transporters
CD1E	Mitochondrial cluster
CD2	Resting dendritic cell surface signature
CD200	B cell
CD200R1	Enriched for ubiquitination
CD22	B cell
CD226	Intracellular transport
CD244	Intracellular transport
CD247	Resting dendritic cell surface signature
CD248	Resting dendritic cell surface signature
CD27	Resting dendritic cell surface signature
CD27-AS1	Resting dendritic cell surface signature
CD274	Interferon
CD28	T cell
CD2AP	Enriched for ubiquitination
CD2BP2	Myeloid, dendritic cell activation via NFkB (I)
CD300A	Intracellular transport
CD300C	Inflammation (VI)
CD300LB	Enriched for ubiquitination
CD300LF	Mitochondrial cluster
CD302	Resting dendritic cell surface signature
CD320	Resting dendritic cell surface signature
CD33	Myeloid cell enriched receptors and transporters
CD34	B cell
CD36	Myeloid cell enriched receptors and transporters
CD37	Intracellular transport
CD38	Interferon
CD3D	Mitochondrial cluster
CD3E	Resting dendritic cell surface signature
CD3G	Mitochondrial cluster
CD4	Mitochondrial cluster
CD40	Mitochondrial cluster
CD40LG	Resting dendritic cell surface signature
CD44	Mitochondrial cluster
CD46	Resting dendritic cell surface signature
CD47	Enriched for ubiquitination
CD48	Mitochondrial cluster
CD5	Resting dendritic cell surface signature
CD52	Mitochondrial cluster
CD53	Resting dendritic cell surface signature
CD55	Resting dendritic cell surface signature
CD58	Resting dendritic cell surface signature
CD59	Resting dendritic cell surface signature
CD6	Resting dendritic cell surface signature
CD63	Mitochondrial cluster
CD68	Enriched for ubiquitination
CD69	Mitochondrial cluster
CD7	Resting dendritic cell surface signature
CD72	B cell
CD74	Resting dendritic cell surface signature
CD79A	B cell
CD79B	B cell
CD80	Inositol phosphate metabolism
CD81	Resting dendritic cell surface signature
CD82	Enriched for ubiquitination
CD83	B cell
CD84	Intracellular transport
CD86	Myeloid cell enriched receptors and transporters
CD8A	Cytotoxic/NK cell
CD8B	Resting dendritic cell surface signature
CD9	Mitochondrial cluster
CD93	G protein coupled receptors cluster
CD96	Mitochondrial cluster
CD99	Resting dendritic cell surface signature
CD99L2	Resting dendritic cell surface signature
CD99P1	T cell
CDA	Mitochondrial cluster
CDADC1	Intracellular transport
CDAN1	Myeloid, dendritic cell activation via NFkB (I)
CDC123	Interferon
CDC14A	Mitochondrial cluster
CDC14B	Intracellular transport
CDC16	T cell
CDC20	Cell cycle
CDC23	Mitochondrial cluster
CDC25A	Cell cycle
CDC25B	Resting dendritic cell surface signature
CDC26	Spliceosome
CDC27	Enriched for ubiquitination
CDC34	Erythrocytes
CDC37	Resting dendritic cell surface signature
CDC37L1	Enriched for ubiquitination
CDC40	Intracellular transport
CDC42	Inflammation (IV)
CDC42BPA	Intracellular transport
CDC42BPB	Resting dendritic cell surface signature
CDC42BPG	Resting dendritic cell surface signature
CDC42EP1	Resting dendritic cell surface signature
CDC42EP2	Inflammation (VI)
CDC42EP3	Resting dendritic cell surface signature
CDC42EP4	T cell
CDC42SE1	Inflammation (II)
CDC42SE2	Enriched for ubiquitination
CDC45	Cell cycle
CDC5L	Intracellular transport
CDC6	Cell cycle
CDC7	Mitochondrial cluster
CDC73	Enriched for ubiquitination
CDCA2	Cell cycle
CDCA4	Resting dendritic cell surface signature
CDCA5	Cell cycle
CDCA7	Cell cycle
CDCA7L	B cell
CDCA8	T cell
CDCP1	T cell
CDH2	Resting dendritic cell surface signature
CDH23	Small GTPase mediated signal transduction
CDH24	Resting dendritic cell surface signature
CDH26	Resting dendritic cell surface signature
CDHR1	Cytotoxic/NK cell
CDHR3	Enriched for ubiquitination
CDIN1	Mitochondrial cluster
CDIP1	Resting dendritic cell surface signature
CDIPT	Inflammation (VI)
CDK1	Cell cycle
CDK10	Myeloid, dendritic cell activation via NFkB (I)
CDK11A	Inflammation (VI)
CDK11B	Inflammation (VI)
CDK12	Intracellular transport
CDK13	Intracellular transport
CDK14	Resting dendritic cell surface signature
CDK16	Myeloid, dendritic cell activation via NFkB (I)
CDK17	Inositol phosphate metabolism
CDK18	Resting dendritic cell surface signature
CDK19	Resting dendritic cell surface signature
CDK2	T cell
CDK20	Resting dendritic cell surface signature
CDK2AP1	Inflammation (IV)
CDK2AP2	Resting dendritic cell surface signature
CDK3	Enriched in nuclear pore complex interacting proteins
CDK4	Resting dendritic cell surface signature
CDK5	Mitochondrial cluster
CDK5R1	Resting dendritic cell surface signature
CDK5RAP1	T cell
CDK5RAP2	Mitochondrial cluster
CDK5RAP3	Enriched in nuclear pore complex interacting proteins
CDK6	Mitochondrial cluster
CDK7	Inflammation (VI)
CDK8	Enriched for ubiquitination
CDK9	Resting dendritic cell surface signature
CDKAL1	Mitochondrial cluster
CDKL1	Intracellular transport
CDKL3	T cell
CDKL5	Inflammation (IV)
CDKN1A	Inflammation (VI)
CDKN1B	Enriched for ubiquitination
CDKN1C	Inflammation (VI)
CDKN2A	Resting dendritic cell surface signature
CDKN2AIP	Mitochondrial cluster
CDKN2AIPNL	Mitochondrial cluster
CDKN2B	Myeloid, dendritic cell activation via NFkB (I)
CDKN2C	Enriched in nuclear pore complex interacting proteins
CDKN2D	Intracellular transport
CDKN3	Cell cycle
CDNF	Mitochondrial cluster
CDON	Resting dendritic cell surface signature
CDPF1	Resting dendritic cell surface signature
CDR2	Mitochondrial cluster
CDRT4	Enriched for ubiquitination
CDS1	Mitochondrial cluster
CDS2	Interferon
CDT1	Inflammation (VI)
CDV3	Inflammation (VI)
CDYL	Mitochondrial cluster
CDYL2	Intracellular transport
CEACAM1	Mitochondrial cluster
CEACAM19	Interferon
CEACAM21	Resting dendritic cell surface signature
CEACAM3	Inflammation (II)
CEACAM4	Mitochondrial cluster
CEACAM8	T cell
CEBPA	Resting dendritic cell surface signature
CEBPA-DT	Resting dendritic cell surface signature
CEBPB	Mitochondrial cluster
CEBPD	Resting dendritic cell surface signature
CEBPE	Resting dendritic cell surface signature
CEBPG	Enriched for ubiquitination
CEBPZ	Mitochondrial cluster
CEBPZOS	Enriched for ubiquitination
CECR2	Mitochondrial cluster
CEL	Inflammation (VI)
CELA1	Mitochondrial cluster
CELF1	Regulation of transcription, transcription factors
CELF2	Inflammation (II)
CELF6	Regulation of transcription, transcription factors
CELSR1	Resting dendritic cell surface signature
CELSR2	Cytotoxic/NK cell
CELSR3	Resting dendritic cell surface signature
CEMIP2	Intracellular transport
CENATAC	T cell
CENPA	Cell cycle
CENPB	Resting dendritic cell surface signature
CENPBD1	Mitochondrial cluster
CENPBD1P1	Resting dendritic cell surface signature
CENPC	Mitochondrial cluster
CENPE	Cell cycle
CENPF	Cell cycle
CENPH	Mitochondrial cluster
CENPI	Mitochondrial cluster
CENPJ	Mitochondrial cluster
CENPK	T cell
CENPL	Mitochondrial cluster
CENPM	Platelets
CENPN	Intracellular transport
CENPO	Mitochondrial cluster
CENPP	Resting dendritic cell surface signature
CENPQ	Enriched for ubiquitination
CENPS	Mitochondrial cluster
CENPT	Myeloid, dendritic cell activation via NFkB (I)
CENPU	Inflammation (VI)
CENPV	Resting dendritic cell surface signature
CENPW	Cell cycle
CENPX	Resting dendritic cell surface signature
CEP104	Resting dendritic cell surface signature
CEP120	Mitochondrial cluster
CEP126	Enriched for ubiquitination
CEP128	Mitochondrial cluster
CEP131	Resting dendritic cell surface signature
CEP135	Inositol phosphate metabolism
CEP152	Intracellular transport
CEP162	Intracellular transport
CEP164	Resting dendritic cell surface signature
CEP170	Inositol phosphate metabolism
CEP170B	Resting dendritic cell surface signature
CEP19	Mitochondrial cluster
CEP192	Enriched for ubiquitination
CEP20	Mitochondrial cluster
CEP250	Resting dendritic cell surface signature
CEP290	Mitochondrial cluster
CEP295	Mitochondrial cluster
CEP350	Intracellular transport
CEP41	Mitochondrial cluster
CEP43	Regulation of transcription, transcription factors
CEP44	Enriched for ubiquitination
CEP55	Cell cycle
CEP57	Mitochondrial cluster
CEP57L1	Intracellular transport
CEP63	Resting dendritic cell surface signature
CEP68	Mitochondrial cluster
CEP70	Mitochondrial cluster
CEP72	Resting dendritic cell surface signature
CEP76	Mitochondrial cluster
CEP78	Cytotoxic/NK cell
CEP83	Mitochondrial cluster
CEP85	Resting dendritic cell surface signature
CEP85L	Intracellular transport
CEP89	Resting dendritic cell surface signature
CEP95	T cell
CEP97	Resting dendritic cell surface signature
[truncated: 11,714 more rows]

## Sheet: Sheet 9
Pearson correlations between gene modules and immune modules in patients with active CNS lupus
Gene symbol	Inflammation (II) module r	Inflammation (II) module p	G protein coupled receptors cluster module r	G protein coupled receptors cluster module p	Regulation of transcription, transcription factors module r	Regulation of transcription, transcription factors module p	Enriched in nuclear pore complex interacting proteins module r	Enriched in nuclear pore complex interacting proteins module p	Inflammation (VI) module r	Inflammation (VI) module p	Small GTPase mediated signal transduction module r	Small GTPase mediated signal transduction module p	Interferon module r	Interferon module p	Erythrocytes module r	Erythrocytes module p	Resting dendritic cell surface signature module r	Resting dendritic cell surface signature module p	Myeloid, dendritic cell activation via NFkB (I) module r	Myeloid, dendritic cell activation via NFkB (I) module p	Cytotoxic/NK cell module r	Cytotoxic/NK cell module p	B cell module r	B cell module p	Spliceosome module r	Spliceosome module p	Mitochondrial cluster module r	Mitochondrial cluster module p	T cell module r	T cell module p	Enriched for ubiquitination module r	Enriched for ubiquitination module p	Intracellular transport module r	Intracellular transport module p	Myeloid cell enriched receptors and transporters module r	Myeloid cell enriched receptors and transporters module p	Inositol phosphate metabolism module r	Inositol phosphate metabolism module p	Inflammation (IV) module r	Inflammation (IV) module p	Plasma cells, immunoglobulins module r	Plasma cells, immunoglobulins module p	Platelets module r	Platelets module p	Cell cycle module r	Cell cycle module p
targets of FOSL1/2	0.415082	0.0349781	0.684568	0.000114629	-0.196021	0.337201	0.175777	0.390382	0.17315	0.397614	0.356561	0.0737772	-0.172756	0.398706	-0.263369	0.193611	-0.419751	0.0327789	-0.265673	0.189598	-0.35445	0.0756246	-0.0610447	0.76705	-0.352608	0.0772655	-0.608552	0.000971194	-0.451011	0.0207503	-0.486939	0.0116424	-0.50523	0.00847135	-0.119381	0.561328	-0.104989	0.609754	0.0321057	0.876273	-0.119172	0.562016	-0.0205439	0.920652	-0.222705	0.274159
integrin cell surface interactions (I)	-0.544539	0.00402515	-0.444111	0.0230338	-0.255696	0.207395	-0.364098	0.0674624	0.334661	0.094702	-0.0395139	0.848018	-0.177905	0.384578	0.068858	0.7382	0.694444	8.2911e-05	0.301532	0.134394	0.631766	0.000536657	0.578959	0.0019424	-0.0977084	0.634892	0.557283	0.00310122	0.22703	0.264705	0.167607	0.413121	0.481315	0.0127952	-0.134067	0.513791	-0.174611	0.393582	-0.3759	0.0584201	0.0401513	0.845595	0.488703	0.011299	0.139022	0.498208
integrin cell surface interactions (II)	-0.177137	0.386666	-0.0429322	0.835041	-0.305426	0.12919	-0.112144	0.585461	0.523118	0.00610335	0.268719	0.184381	0.0434019	0.83326	0.182534	0.372125	0.42766	0.0293079	0.237723	0.242244	0.186416	0.361864	0.0279764	0.892088	-0.18721	0.359786	0.104064	0.612924	-0.102	0.620025	-0.310734	0.122335	0.158007	0.440754	0.250706	0.216708	-0.295864	0.142237	-0.509715	0.00781551	0.0325107	0.874724	0.254434	0.209724	0.129954	0.526904
extracellular matrix (I)	-0.525868	0.00579435	-0.520871	0.00636607	-0.0533021	0.79594	-0.053348	0.795768	0.380222	0.0553547	0.142085	0.488693	-0.0708848	0.730771	0.115423	0.574469	0.877574	3.95209e-09	0.659734	0.000245819	0.493071	0.0104847	0.605998	0.00103381	0.0983313	0.632725	0.643665	0.000388614	0.547578	0.00378597	0.12875	0.530771	0.279159	0.167257	-0.369162	0.0634592	-0.352128	0.0776978	-0.534925	0.00486812	0.13176	0.521125	0.088568	0.667016	0.0702693	0.733025
extracellular matrix (II)	-0.810675	5.1369e-07	-0.60768	0.000992192	-0.247248	0.223325	-0.253503	0.211453	0.322928	0.107599	-0.0585835	0.776203	-0.36924	0.0633988	0.0517605	0.801725	0.915357	5.76254e-11	0.516378	0.00691997	0.355601	0.074613	0.31746	0.114034	0.317236	0.114304	0.729098	2.38997e-05	0.460616	0.0178821	0.111494	0.58765	0.176622	0.38807	-0.0177078	0.931579	-0.598052	0.00125153	-0.526149	0.00576349	0.0973993	0.635968	-0.134962	0.510959	-0.0289887	0.888207
extracellular matrix (III)	-0.479074	0.0132803	-0.351772	0.0780187	-0.0192267	0.925726	-0.0848724	0.680173	0.23476	0.248338	0.0443636	0.829618	-0.240186	0.237253	-0.0231956	0.910448	0.736257	1.80568e-05	0.513673	0.00727246	0.343064	0.0862037	0.568286	0.00245533	0.165268	0.419764	0.63824	0.000450971	0.505422	0.00844235	0.152898	0.455857	0.398185	0.0439371	-0.0173325	0.933026	-0.264161	0.192225	-0.449544	0.0212196	0.10543	0.608242	0.00962848	0.962767	-0.0884373	0.66748
regulation of signal transduction	0.854659	2.73755e-08	0.769324	4.3655e-06	0.106575	0.60433	0.347646	0.0818194	-0.103325	0.615463	0.277518	0.169873	0.335968	0.0933407	-0.0449722	0.827315	-0.890467	1.11373e-09	-0.455321	0.0194202	-0.605719	0.00104086	-0.433629	0.0268895	-0.385987	0.0514634	-0.903048	2.75419e-10	-0.557004	0.00311933	-0.423872	0.0309314	-0.478306	0.0134499	0.0578274	0.77902	0.328605	0.101205	0.322496	0.108096	-0.0249352	0.903762	0.0218537	0.91561	-0.0143049	0.944705
cell cycle and transcription	-0.554272	0.00330136	-0.768477	4.53996e-06	0.0299618	0.884478	-0.477121	0.0137152	-0.169006	0.409175	-0.5494	0.00364844	0.0531006	0.796695	0.0159208	0.938471	0.420643	0.0323718	0.0225479	0.91294	0.3847	0.0523133	0.270277	0.181752	0.112357	0.584743	0.682469	0.000122605	0.360276	0.070611	0.616835	0.000790115	0.602154	0.00113465	0.172824	0.398517	0.190786	0.350516	0.100051	0.62676	0.202109	0.322105	0.246193	0.225369	0.70242	6.32341e-05
cell cycle (I)	-0.23635	0.245055	-0.476375	0.0138843	-0.127496	0.534815	-0.411035	0.0369779	0.000312746	0.99879	-0.35285	0.0770482	0.288738	0.152559	0.0323454	0.875356	0.113523	0.580827	-0.196515	0.33596	0.0500843	0.808026	0.0355407	0.863151	-0.180583	0.377345	0.216817	0.287374	-0.0196377	0.924142	0.259462	0.200549	0.262655	0.194867	0.198463	0.331095	0.171507	0.402175	0.0976283	0.635171	0.30644	0.12786	0.362517	0.0687514	0.97253	1.05934e-16
PLK1 signaling events	-0.0580882	0.778048	-0.298111	0.139089	-0.149153	0.467096	-0.345895	0.083475	0.0297231	0.885393	-0.269324	0.183358	0.354899	0.0752289	0.0575989	0.779872	-0.0583118	0.777215	-0.287705	0.154098	-0.08764	0.670311	-0.0631843	0.759118	-0.305518	0.12907	-0.00278038	0.989245	-0.167525	0.413353	0.109917	0.592976	0.132061	0.520165	0.199859	0.327635	0.195674	0.338074	0.109761	0.593505	0.333542	0.0958789	0.38234	0.0538994	0.99136	1.0933e-22
myeloid cell enriched receptors and transporters	0.378148	0.0568096	0.380475	0.0551798	-0.0571691	0.781476	0.069906	0.734356	0.024011	0.907314	0.112748	0.583427	0.220405	0.279273	0.110237	0.591895	-0.45723	0.0188536	-0.347186	0.082252	-0.517979	0.0067181	-0.50476	0.00854273	-0.162626	0.427337	-0.447919	0.0217496	-0.432838	0.0272004	-0.274011	0.175556	-0.17619	0.389251	0.728204	2.47358e-05	0.13029	0.525825	0.14854	0.468949	0.0560356	0.785708	0.122679	0.55048	0.180829	0.376683
mitotic cell cycle - DNA replication	-0.529876	0.00536765	-0.673782	0.000161057	-0.0437573	0.831914	-0.373288	0.0603352	-0.00944648	0.96347	-0.361097	0.0699249	0.0802084	0.696907	0.0283442	0.890678	0.53442	0.00491623	0.158287	0.439936	0.362583	0.0686975	0.333655	0.0957602	0.121587	0.554062	0.661721	0.000231853	0.367966	0.0643879	0.434262	0.026643	0.521257	0.00632024	0.09739	0.636	0.0271193	0.895376	-0.126243	0.538871	0.30685	0.127324	0.272191	0.178557	0.701582	6.50862e-05
mitotic cell cycle in stimulated CD4 T cells	-0.137202	0.503905	-0.418831	0.0332036	-0.0834078	0.685413	-0.41321	0.035892	-0.0787237	0.702264	-0.383049	0.0534193	0.319799	0.111247	-0.00852913	0.967015	-0.0419115	0.838911	-0.301565	0.13435	0.0841968	0.682588	-0.0384504	0.852064	-0.233215	0.251554	0.119469	0.561037	-0.0990931	0.630079	0.30447	0.130454	0.266223	0.188649	0.191391	0.34896	0.306722	0.127491	0.251632	0.214958	0.243158	0.231324	0.399028	0.0434511	0.965986	1.33058e-15
cell division in stimulated CD4 T cells	-0.100581	0.624925	-0.386643	0.0510351	-0.087358	0.671314	-0.379703	0.0557159	-0.056126	0.785371	-0.344177	0.0851234	0.337401	0.0918649	0.00688153	0.973385	-0.0826082	0.688279	-0.31183	0.120953	0.038395	0.852275	-0.0598232	0.771589	-0.274532	0.174704	0.0539381	0.793556	-0.135903	0.50799	0.265153	0.190498	0.197939	0.332399	0.181622	0.37456	0.301465	0.134486	0.268518	0.184723	0.214398	0.292916	0.379309	0.0559915	0.963825	2.75514e-15
mitotic cell cycle	-0.173761	0.395926	-0.394454	0.0461409	-0.2885	0.152913	-0.434162	0.0266817	0.162075	0.428928	-0.236118	0.245533	0.350134	0.0795115	0.0142489	0.944922	0.04446	0.829253	-0.27214	0.178641	-0.0400838	0.845852	-0.0951529	0.643812	-0.298023	0.139213	0.0123096	0.952409	-0.229401	0.259614	0.0519995	0.800827	0.0676948	0.742475	0.179764	0.379549	0.0707788	0.731159	0.0408206	0.843052	0.286933	0.155256	0.402037	0.0417509	0.967461	7.87406e-16
cell division - E2F transcription network	-0.691241	9.22225e-05	-0.775479	3.26676e-06	-0.0559412	0.786061	-0.29515	0.143249	0.130073	0.526522	-0.232777	0.252472	-0.0339766	0.869122	0.0885805	0.666972	0.795285	1.20483e-06	0.419541	0.0328757	0.530674	0.00528593	0.462933	0.0172414	0.217609	0.285572	0.794654	1.24578e-06	0.513666	0.00727349	0.412961	0.0360149	0.46208	0.0174751	-0.124381	0.544923	-0.185095	0.365336	-0.270081	0.182081	0.161548	0.430449	0.0975543	0.635428	0.410992	0.0369994
mitotic cell cycle in stimulated CD4 T cells	-0.228363	0.261835	-0.476978	0.0137474	-0.00909642	0.964823	-0.431007	0.0279311	-0.153937	0.452762	-0.468005	0.015904	0.256398	0.206107	0.0350824	0.8649	0.0891798	0.664847	-0.210027	0.303101	0.161356	0.431006	0.0946407	0.645605	-0.12218	0.552115	0.322487	0.108107	0.0727627	0.723909	0.410414	0.0372925	0.46659	0.0162682	0.217102	0.286724	0.320572	0.110337	0.16559	0.418845	0.246332	0.225099	0.389165	0.0494118	0.899717	4.05832e-10
cell cycle (II)	-0.0409346	0.84262	-0.303562	0.131662	-0.145145	0.479282	-0.358389	0.0722059	-0.0348778	0.865681	-0.313295	0.119123	0.375341	0.0588254	-0.0634324	0.7582	-0.125644	0.540812	-0.351988	0.077824	-0.101644	0.62125	-0.155071	0.4494	-0.240012	0.237605	-0.0199516	0.922933	-0.199794	0.327795	0.14558	0.477951	0.125428	0.541515	0.208041	0.307801	0.239301	0.239039	0.19207	0.34722	0.314252	0.11794	0.365617	0.0662415	0.975401	2.85872e-17
mitotic cell cycle in stimulated CD4 T cells	-0.529311	0.00542619	-0.644738	0.00037721	-0.131492	0.521981	-0.449494	0.021236	-0.0013476	0.994787	-0.405336	0.039947	0.0168226	0.934992	-0.0243308	0.906085	0.426757	0.0296889	0.0113924	0.955951	0.242894	0.231846	0.238523	0.240615	0.0380576	0.853559	0.53846	0.00454236	0.234309	0.249274	0.388655	0.0497368	0.364521	0.0671209	0.121063	0.555782	-0.0125531	0.951468	-0.0244238	0.905727	0.33021	0.0994504	0.238627	0.240404	0.816683	3.6061e-07
C-MYC transcriptional network	-0.240934	0.235752	-0.462219	0.0174368	-0.21302	0.296104	-0.424599	0.0306144	0.0890624	0.665263	-0.289607	0.151272	0.310163	0.123058	0.00155273	0.993994	0.127362	0.535247	-0.203871	0.317814	0.055605	0.787318	0.0388137	0.850682	-0.214298	0.293147	0.162418	0.427936	-0.096078	0.640577	0.18248	0.372269	0.182111	0.373252	0.146711	0.474501	0.101725	0.620972	0.0654206	0.750852	0.29056	0.149871	0.413198	0.0358979	0.962566	4.12727e-15
cell junction (GO)	0.403927	0.0407097	0.465504	0.0165523	-0.375977	0.0583639	0.236194	0.245377	0.588782	0.00155449	0.622106	0.00069081	0.31552	0.116384	0.162753	0.426972	-0.236447	0.244857	-0.0713075	0.729225	-0.490565	0.0109458	-0.430518	0.0281289	-0.36687	0.0652478	-0.732651	2.08185e-05	-0.608739	0.000966735	-0.797215	1.08698e-06	-0.684649	0.00011433	0.0474629	0.817905	-0.343445	0.0858327	-0.262919	0.194402	-0.0219655	0.915181	0.0532095	0.796287	0.00159466	0.993831
Rho GTPase cycle	-0.172509	0.39939	-0.504629	0.00856262	0.0693499	0.736395	-0.343975	0.0853187	-0.111798	0.586623	-0.366923	0.0652055	0.275674	0.172844	0.195436	0.338674	0.0495541	0.810022	-0.164732	0.421295	0.238263	0.241145	0.000735956	0.997153	-0.210776	0.301341	0.25651	0.205902	0.0267665	0.89673	0.441787	0.0238473	0.452268	0.0203548	0.366656	0.0654164	0.400611	0.04255	0.277156	0.170454	0.163388	0.425147	0.332636	0.09684	0.829333	1.6391e-07
enriched in monocytes (I)	-0.456385	0.0191026	-0.134368	0.512838	-0.380326	0.0552831	-0.305819	0.128674	0.193753	0.342929	-0.12512	0.542515	-0.356888	0.0734949	0.156302	0.445764	0.299021	0.137829	-0.0637555	0.757004	-0.0867317	0.673542	-0.0938415	0.648408	0.208356	0.307053	0.21243	0.297474	-0.123168	0.548882	-0.106487	0.604634	-0.0187003	0.927754	0.648633	0.000338247	-0.443214	0.0233449	-0.192053	0.347263	0.154296	0.451698	0.0708825	0.730779	0.105868	0.606746
regulation of antigen presentation and immune response	-0.785285	2.01952e-06	-0.637495	0.000460179	-0.0118246	0.954282	-0.244655	0.228375	-0.00887647	0.965673	-0.272081	0.17874	-0.415511	0.0347713	-0.00639724	0.975257	0.857105	2.26299e-08	0.494414	0.0102446	0.655721	0.000276289	0.581707	0.00182632	0.457369	0.0188128	0.926915	1.05168e-11	0.644507	0.000379642	0.450461	0.0209252	0.531097	0.00524311	-0.156449	0.445332	-0.288884	0.152342	-0.32697	0.103017	0.0972139	0.636614	-0.0266779	0.89707	-0.094765	0.64517
T cell activation and signaling	-0.712152	4.48934e-05	-0.685764	0.00011029	0.129133	0.52954	-0.136383	0.506476	-0.0620002	0.763505	-0.261651	0.19664	-0.301976	0.133794	-0.00985583	0.961888	0.823318	2.40308e-07	0.560829	0.00287889	0.580912	0.00185929	0.490832	0.0108958	0.485325	0.0119639	0.923077	1.90489e-11	0.75252	9.22999e-06	0.517126	0.00682499	0.501054	0.00912274	-0.200635	0.32572	-0.210467	0.302066	-0.248147	0.221591	0.10729	0.601895	-0.183895	0.368508	-0.0433578	0.833428
mitotic cell division	-0.217895	0.284925	-0.449264	0.0213102	-0.0904458	0.660368	-0.384408	0.0525077	-0.0637083	0.757179	-0.386173	0.051342	0.269192	0.183581	0.0030604	0.988162	0.0756573	0.713371	-0.213563	0.294844	-0.0112121	0.956648	0.0592495	0.773723	-0.126007	0.539633	0.216228	0.288716	0.0144129	0.944289	0.276061	0.172218	0.235049	0.247739	0.163431	0.425022	0.176564	0.388229	0.124991	0.542934	0.323446	0.107002	0.331763	0.0977733	0.952743	6.42697e-14
enriched in T cells (I)	-0.71682	3.79052e-05	-0.667677	0.000194067	0.0644327	0.754501	-0.200118	0.326995	0.00331817	0.987165	-0.232919	0.252174	-0.319544	0.111549	-0.0134874	0.947861	0.832752	1.30997e-07	0.53373	0.00498267	0.732513	2.09304e-05	0.502249	0.00893233	0.366495	0.0655439	0.895809	6.2885e-10	0.664635	0.000212633	0.491767	0.0107226	0.548737	0.003698	-0.2262	0.266504	-0.190501	0.351248	-0.268374	0.184968	0.0181896	0.929722	-0.0595994	0.772421	-0.0494655	0.810355
T cell activation (I)	-0.66506	0.000209944	-0.630272	0.000558332	0.124908	0.543205	-0.129508	0.528333	-0.0329966	0.872866	-0.216376	0.288378	-0.301627	0.134265	-0.0040564	0.984309	0.826622	1.95107e-07	0.570248	0.00235319	0.671211	0.000174301	0.538858	0.00450682	0.389673	0.04909	0.910546	1.09067e-10	0.726773	2.61298e-05	0.49138	0.0107941	0.576879	0.00203443	-0.233557	0.25084	-0.163585	0.424581	-0.298202	0.138964	0.109378	0.594802	-0.0946576	0.645546	-0.0403649	0.844784
enriched in NK cells (I)	-0.540963	0.00432296	-0.543868	0.00407967	-0.0184488	0.928723	-0.310804	0.122245	0.11539	0.57458	-0.144608	0.480927	-0.20129	0.32411	0.108382	0.598181	0.601714	0.00114673	0.333457	0.0959686	0.976997	1.28838e-17	0.457698	0.018717	-0.00637661	0.975337	0.595672	0.00132396	0.306128	0.128267	0.426966	0.0296004	0.542648	0.00418043	-0.22721	0.264316	0.00890468	0.965564	-0.082905	0.687215	-0.306219	0.128148	0.268035	0.185545	-0.0529424	0.797289
T cell activation (II)	-0.703837	6.02063e-05	-0.671719	0.000171613	0.0626308	0.761168	-0.201606	0.323337	0.00729255	0.971796	-0.226764	0.26528	-0.299709	0.136883	0.0410661	0.84212	0.819299	3.07878e-07	0.525627	0.00582085	0.778679	2.79976e-06	0.481814	0.0126893	0.347183	0.0822548	0.878713	3.55444e-09	0.634655	0.000496815	0.494724	0.0101897	0.56477	0.00264788	-0.224015	0.271274	-0.166927	0.415047	-0.253608	0.211258	0.0261157	0.899228	-0.019025	0.926503	-0.0332646	0.871842
T cell activation (III)	-0.603892	0.00108805	-0.588578	0.00156179	0.243778	0.230099	-0.107087	0.602586	-0.198178	0.331804	-0.313723	0.118593	-0.316413	0.115298	-0.053985	0.793381	0.725658	2.72627e-05	0.509657	0.00782367	0.613783	0.00085309	0.53734	0.00464351	0.441854	0.0238236	0.941043	8.59783e-13	0.784949	2.05398e-06	0.604191	0.0010802	0.679866	0.000133175	-0.114528	0.577459	-0.0228367	0.911829	-0.177878	0.384651	0.156118	0.446308	-0.123921	0.546421	-0.0245671	0.905176
E2F transcription factor network	-0.119432	0.561157	-0.339278	0.0899579	-0.170211	0.405794	-0.301865	0.133944	0.110653	0.590489	-0.185173	0.365131	0.33008	0.0995909	0.125127	0.542492	0.0639821	0.756166	-0.172342	0.399855	-0.0841404	0.68279	-0.0446303	0.828609	-0.223357	0.272721	0.0630596	0.759579	-0.110098	0.592365	0.071138	0.729844	0.110857	0.589798	0.219567	0.281152	0.0853275	0.678548	0.00617507	0.976116	0.410139	0.0374325	0.390617	0.0484965	0.961799	5.24367e-15
B cell development	-0.809185	5.59727e-07	-0.659236	0.000249434	-0.228678	0.261159	-0.262672	0.194837	0.307265	0.126784	-0.0793431	0.700028	-0.369687	0.0630544	0.0015505	0.994002	0.908582	1.40082e-10	0.501106	0.00911444	0.360844	0.0701362	0.390944	0.0482923	0.321405	0.109363	0.740127	1.546e-05	0.485228	0.0119836	0.168879	0.409535	0.160263	0.434175	-0.159996	0.43495	-0.563142	0.00274129	-0.457172	0.0188707	0.0844361	0.681732	-0.106808	0.603536	-0.0113259	0.956208
E2F1 targets (Q3)	-0.66861	0.000188668	-0.782554	2.31467e-06	0.0120061	0.953581	-0.417641	0.0337587	-0.0640769	0.755816	-0.438915	0.0248846	-0.0604088	0.769412	0.00603503	0.976658	0.649919	0.00032618	0.238192	0.241288	0.554306	0.00329903	0.412284	0.0363509	0.203411	0.31893	0.826416	1.97685e-07	0.498633	0.00951926	0.585265	0.00168491	0.626223	0.000620962	0.0209666	0.919025	0.026924	0.896125	-0.0805639	0.695627	0.137439	0.503161	0.199018	0.329717	0.494518	0.0102261
E2F1 targets (Q4)	-0.562851	0.00275826	-0.716564	3.82607e-05	-0.00585237	0.977364	-0.41947	0.0329084	-0.0905987	0.659827	-0.451435	0.0206163	0.0462162	0.822612	-0.0355034	0.863294	0.499408	0.00939081	0.107595	0.600856	0.388161	0.0500531	0.290281	0.15028	0.13555	0.509103	0.693755	8.48415e-05	0.387111	0.0507306	0.528121	0.00555114	0.535891	0.00477717	0.112177	0.585347	0.0768489	0.709048	-0.0181377	0.929922	0.203216	0.319405	0.200971	0.324896	0.689568	9.74399e-05
enriched in monocytes (II)	0.756602	7.73734e-06	0.778661	2.8022e-06	-0.101894	0.620389	0.342394	0.0868594	0.181877	0.373878	0.469828	0.0154447	0.30262	0.132925	0.00492154	0.980964	-0.709342	4.96299e-05	-0.349784	0.0798327	-0.640833	0.000420159	-0.458437	0.0185024	-0.417734	0.0337148	-0.932305	4.31403e-12	-0.644964	0.000374849	-0.652443	0.00030359	-0.638025	0.000453616	0.0767268	0.709491	0.0467314	0.820666	0.0887963	0.666207	-0.0232294	0.910318	0.0326002	0.874382	-0.0288879	0.888593
blood coagulation	0.665789	0.000205414	0.731951	2.13956e-05	-0.221945	0.275843	0.346758	0.0826555	0.394303	0.0462318	0.602582	0.00112301	0.296269	0.141667	0.0706805	0.731519	-0.512618	0.00741402	-0.202002	0.322367	-0.563725	0.00270752	-0.382343	0.0538977	-0.43875	0.0249456	-0.895894	6.23052e-10	-0.646145	0.000362709	-0.782509	2.31987e-06	-0.665426	0.000207658	-0.00212706	0.991772	-0.132586	0.518494	-0.116998	0.569223	-0.00173898	0.993273	0.0717864	0.727474	-0.0895317	0.663601
formyl peptide receptor mediated neutrophil response	0.755992	7.94571e-06	0.774595	3.40758e-06	-0.121192	0.555359	0.377093	0.0575607	0.268244	0.185188	0.562117	0.00280154	0.334375	0.0950012	0.0882151	0.668269	-0.640916	0.000419199	-0.262639	0.194894	-0.572822	0.0022247	-0.407223	0.0389435	-0.461743	0.0175682	-0.939342	1.19896e-12	-0.636705	0.000470134	-0.713174	4.32723e-05	-0.665238	0.000208831	-0.0390389	0.849825	-0.00980426	0.962087	-0.00619306	0.976047	-0.0352828	0.864135	0.0614169	0.765668	-0.0444106	0.82944
CD28 costimulation	-0.754819	8.36062e-06	-0.741705	1.45005e-05	-0.0125842	0.951348	-0.252206	0.213879	0.0870248	0.672499	-0.228181	0.262225	-0.248088	0.221705	0.0255941	0.901231	0.87467	5.1551e-09	0.525309	0.00585608	0.618525	0.000757003	0.47605	0.0139588	0.327708	0.102196	0.879263	3.37568e-09	0.633234	0.000516086	0.424272	0.0307569	0.481809	0.0126904	-0.245682	0.226366	-0.264331	0.191929	-0.346957	0.0824679	0.0607882	0.768002	-0.0642165	0.7553	0.0478819	0.816324
innate activation by cytosolic DNA sensing	0.524941	0.00589702	-0.0289321	0.888424	0.113575	0.580651	0.260846	0.198072	0.342653	0.0866052	0.406167	0.0395028	0.966271	1.20427e-15	0.417358	0.0338917	-0.253279	0.211872	0.0729226	0.723325	-0.249549	0.218907	-0.35695	0.073441	-0.481467	0.0127628	-0.528943	0.00546456	-0.251461	0.215281	-0.295719	0.142442	-0.287613	0.154236	-0.237393	0.242918	0.246437	0.224895	-0.0154249	0.940384	-0.198617	0.330712	0.0443144	0.829805	0.293678	0.145349
T cell differentiation	-0.598618	0.00123479	-0.599875	0.00119836	0.231844	0.254431	-0.0528189	0.797752	-0.114739	0.576756	-0.227158	0.264428	-0.288276	0.153246	-0.0899237	0.662213	0.754171	8.59801e-06	0.563583	0.00271569	0.428839	0.0288172	0.51516	0.00707692	0.449944	0.0210909	0.90286	2.81595e-10	0.823278	2.4091e-07	0.527919	0.00557254	0.509081	0.00790556	-0.16297	0.426346	-0.125234	0.542145	-0.231126	0.255948	0.154249	0.451836	-0.220522	0.279013	-0.0326736	0.874101
Ran mediated mitosis	-0.176264	0.389048	-0.383388	0.0531904	-0.257052	0.204913	-0.366675	0.0654014	0.189644	0.353459	-0.190635	0.350903	0.315579	0.116313	0.0499468	0.808544	0.101447	0.621932	-0.186596	0.361393	-0.0806801	0.695209	-0.074614	0.717163	-0.311057	0.121926	0.0354126	0.86364	-0.16923	0.408547	0.0228153	0.911911	0.0558648	0.786347	0.130825	0.524112	0.0172934	0.933177	-0.0184659	0.928657	0.286979	0.155187	0.285585	0.157291	0.947568	2.17719e-13
TLR and inflammatory signaling	0.855116	2.64266e-08	0.739665	1.57512e-05	0.0278522	0.892564	0.446262	0.022301	0.182925	0.371084	0.534454	0.00491298	0.442346	0.0236496	0.0674753	0.743282	-0.709403	4.95217e-05	-0.249128	0.219711	-0.595436	0.00133134	-0.434077	0.0267147	-0.494983	0.0101441	-0.942687	6.17705e-13	-0.561196	0.00285668	-0.612382	0.000883432	-0.594592	0.00135802	-0.0607336	0.768205	0.158461	0.439428	0.0945368	0.645969	-0.0258813	0.900128	-0.0120075	0.953576	-0.0038556	0.985086
Hox cluster I	-0.311896	0.12087	-0.518574	0.00664433	0.320966	0.109875	-0.3398	0.0894333	-0.440275	0.0243891	-0.559392	0.00296729	-0.0157712	0.939048	0.18257	0.372029	0.0886297	0.666797	-0.0880932	0.668701	0.217724	0.285312	0.309727	0.123615	0.181416	0.375111	0.552721	0.00340862	0.380683	0.0550357	0.761191	6.31929e-06	0.618993	0.000748054	0.407265	0.0389218	0.453089	0.0200999	0.446289	0.0222921	-0.0463026	0.822285	0.159073	0.437639	0.23212	0.253851
Hox cluster II	-0.0420418	0.838417	-0.160605	0.433181	0.335891	0.0934197	0.00391762	0.984846	-0.12472	0.543817	-0.0411333	0.841865	-0.0779968	0.704892	0.0284417	0.890304	0.177719	0.385083	0.252743	0.212872	0.794648	1.24616e-06	0.42565	0.0301609	-0.153281	0.454715	0.302466	0.133132	0.31251	0.120101	0.447541	0.0218743	0.519121	0.00657717	-0.313411	0.118979	0.383039	0.0534261	0.175599	0.390869	-0.359595	0.071183	0.121177	0.555408	-0.196411	0.336221
Hox cluster III	0.0275212	0.893834	-0.192816	0.345314	0.544866	0.00399885	0.0516257	0.802231	-0.344347	0.0849589	-0.16648	0.416316	-0.03646	0.859645	-0.0850861	0.679409	0.0244731	0.905538	0.176241	0.389111	0.483782	0.0122784	0.340235	0.0889981	-0.09893	0.630645	0.333095	0.0963524	0.450269	0.0209868	0.6107	0.000921083	0.496367	0.00990334	-0.214568	0.292523	0.541817	0.00425022	0.364078	0.0674789	-0.438794	0.0249293	-0.175757	0.390437	-0.114875	0.576299
Hox cluster IV	-0.154093	0.452299	-0.310421	0.122731	0.537343	0.00464325	-0.0200241	0.922654	-0.499397	0.00939271	-0.340237	0.0889963	-0.148216	0.469931	-0.028016	0.891936	0.0693013	0.736574	0.118687	0.56362	0.263487	0.193403	0.532724	0.00508084	0.216324	0.288498	0.521041	0.00634587	0.578455	0.00196438	0.756768	7.68136e-06	0.480145	0.0130466	-0.0153519	0.940665	0.453828	0.0198727	0.44247	0.0236058	-0.185618	0.363961	-0.182917	0.371105	-0.0638734	0.756568
T cell differentiation via ITK and PKC	-0.682968	0.000120667	-0.627486	0.000600804	0.137857	0.50185	-0.183174	0.37042	-0.119376	0.561342	-0.313169	0.11928	-0.343791	0.0854971	-0.116373	0.571301	0.778176	2.86891e-06	0.487734	0.0114864	0.609399	0.000951154	0.531777	0.00517472	0.43424	0.0266515	0.944968	3.83899e-13	0.734046	1.97079e-05	0.55865	0.00301384	0.621576	0.000700271	-0.115944	0.572733	-0.11636	0.571347	-0.219938	0.280319	0.117424	0.567809	-0.095977	0.64093	-0.00781876	0.969761
T cell differentiation (Th2)	-0.717441	3.70521e-05	-0.699385	7.01721e-05	0.0951161	0.64394	-0.160413	0.433737	-0.0200733	0.922464	-0.244424	0.228828	-0.293447	0.14568	-0.0530218	0.796991	0.834048	1.20167e-07	0.548351	0.00372708	0.575308	0.00210638	0.482267	0.0125937	0.431951	0.0275526	0.911119	1.01281e-10	0.721594	3.17715e-05	0.495057	0.0101312	0.490738	0.0109134	-0.213405	0.29521	-0.21876	0.282969	-0.268566	0.184642	0.092191	0.654211	-0.159277	0.437045	-0.0100662	0.961075
AP-1 transcription factor network	0.486453	0.0117384	0.437732	0.0253225	-0.37271	0.0607653	0.0342355	0.868133	0.53255	0.00509798	0.509898	0.0077896	0.361679	0.0694424	0.0181046	0.93005	-0.411553	0.0367168	-0.30456	0.130335	-0.399285	0.0433039	-0.281286	0.163912	-0.728146	2.47917e-05	-0.817516	3.43009e-07	-0.725065	2.78829e-05	-0.651998	0.000307468	-0.576625	0.00204592	-0.123422	0.548051	-0.0421316	0.838076	-0.0573656	0.780742	-0.254772	0.209099	0.229904	0.25854	0.116225	0.571795
cell adhesion (lymphocyte homing)	-0.705821	5.61856e-05	-0.554781	0.00326673	-0.00632628	0.975531	-0.212062	0.298331	0.0646249	0.753791	-0.185036	0.365493	-0.424751	0.0305486	-0.0105037	0.959385	0.834682	1.1517e-07	0.491707	0.0107336	0.556819	0.00313135	0.720251	3.34014e-05	0.304372	0.130585	0.863152	1.39158e-08	0.630494	0.000555076	0.396282	0.0450505	0.493584	0.0103925	-0.16625	0.416969	-0.269905	0.182377	-0.338781	0.0904603	0.121898	0.553042	0.0209233	0.919192	-0.0288311	0.888811
mismatch repair (I)	-0.564505	0.00266286	-0.716423	3.84597e-05	0.218882	0.282695	-0.335171	0.0941685	-0.333612	0.0958047	-0.562002	0.00280839	-0.0813886	0.69266	-0.0342566	0.868052	0.479227	0.0132466	0.161264	0.43127	0.448231	0.021647	0.378452	0.0565948	0.358161	0.0724004	0.862631	1.45248e-08	0.594197	0.00137068	0.756163	7.88672e-06	0.736846	1.7638e-05	0.186628	0.361307	0.228764	0.260975	0.114332	0.578116	0.172424	0.399626	0.0912863	0.657399	0.44178	0.02385
mismatch repair (II)	-0.632382	0.000527945	-0.696064	7.85247e-05	0.231783	0.254562	-0.252782	0.2128	-0.310849	0.122189	-0.490498	0.0109583	-0.200334	0.326462	-0.0707605	0.731226	0.593745	0.00138525	0.296277	0.141656	0.543559	0.00410497	0.449866	0.0211158	0.497722	0.00967206	0.941997	7.10503e-13	0.684368	0.000115371	0.742459	1.40607e-05	0.709461	4.94203e-05	0.101841	0.62057	0.108521	0.597707	0.0394679	0.848193	0.0922592	0.65397	-0.00148223	0.994266	0.196039	0.337154
RA, WNT, CSF receptors network (monocyte)	-0.0495517	0.810031	0.044306	0.829836	-0.628073	0.000591623	-0.0799041	0.698004	0.947954	1.99653e-13	0.630813	0.000550409	0.195003	0.339766	0.279272	0.167079	0.319565	0.111524	0.169035	0.409096	-0.0490348	0.811978	-0.101282	0.622501	-0.566429	0.00255544	-0.389044	0.0494888	-0.493046	0.0104894	-0.761954	6.10751e-06	-0.50794	0.0080698	-0.173689	0.396124	-0.592126	0.00143862	-0.621815	0.000695995	-0.127069	0.536196	0.232508	0.253037	0.106546	0.604431
cell activation (IL15, IL23, TNF)	0.166696	0.415701	-0.149193	0.466974	-0.151569	0.459829	0.190811	0.35045	0.79638	1.13666e-06	0.695282	8.06158e-05	0.622934	0.000676238	0.455095	0.0194882	0.268333	0.185037	0.42134	0.0320566	0.182173	0.373088	0.0169185	0.934622	-0.605703	0.00104126	-0.339408	0.089827	-0.201152	0.324451	-0.453594	0.0199444	-0.353977	0.0760439	-0.46363	0.0170522	-0.1947	0.340531	-0.383347	0.053218	-0.341498	0.087742	0.111621	0.58722	0.118203	0.565225
TLR8-BAFF network	0.836475	1.0204e-07	0.824355	2.25203e-07	0.219964	0.280261	0.393809	0.0465304	-0.293237	0.145982	0.170976	0.403658	0.189279	0.354405	-0.0871024	0.672223	-0.880805	2.91692e-09	-0.431627	0.027682	-0.463267	0.0171504	-0.30886	0.124724	-0.237465	0.242771	-0.761158	6.32857e-06	-0.430574	0.0281064	-0.283815	0.159994	-0.291861	0.147972	0.0626423	0.761125	0.404272	0.040522	0.366942	0.0651909	0.0431949	0.834045	0.0109261	0.957753	-0.114797	0.576561
chemokine cluster (I)	-0.0755787	0.713657	0.0895769	0.663441	-0.237696	0.242299	-0.374713	0.0592841	-0.118247	0.565078	-0.249205	0.219564	-0.16809	0.411756	-0.0417319	0.839593	-0.226776	0.265254	-0.424886	0.03049	0.421344	0.0320548	0.239004	0.239641	-0.088185	0.668376	-0.10266	0.61775	-0.37361	0.0600964	0.133994	0.514023	0.141534	0.490397	-0.0764798	0.710386	0.170283	0.405593	0.320808	0.110061	-0.182495	0.372229	0.741465	1.46426e-05	0.0140456	0.945706
chemokine cluster (II)	-0.210606	0.30174	0.248132	0.221619	-0.0784845	0.703128	-0.202517	0.321109	-0.402486	0.0415017	-0.350006	0.0796289	-0.731768	2.15488e-05	-0.356323	0.0739838	-0.102797	0.617278	-0.264016	0.192479	0.388669	0.0497283	0.28892	0.152289	0.283196	0.160946	0.178839	0.382045	-0.0348965	0.865609	0.230237	0.257832	0.23588	0.246023	-0.00469474	0.981841	0.00720298	0.972142	0.234378	0.249131	-0.045631	0.824824	0.211758	0.299042	-0.404124	0.0406026
antigen presentation (lipids and proteins)	-0.530135	0.005341	-0.250632	0.216848	0.0376728	0.855025	-0.127594	0.534498	-0.154084	0.452327	-0.20948	0.30439	-0.463073	0.0172033	-0.0664208	0.747165	0.469891	0.015429	0.231312	0.255554	0.339453	0.089782	0.337253	0.0920165	0.638798	0.000444184	0.660811	0.000238163	0.399412	0.0432314	0.369894	0.0628956	0.353239	0.0767003	0.312061	0.120663	-0.216142	0.288913	-0.0456014	0.824935	-0.0136085	0.947394	-0.0122947	0.952466	-0.291672	0.148247
proinflammatory cytokines and chemokines	-0.0221599	0.914432	-0.323274	0.1072	-0.160841	0.432497	-0.199064	0.329603	0.37395	0.0598451	0.119433	0.561153	0.442136	0.0237236	0.435603	0.026126	-0.00812574	0.968575	-0.0728911	0.72344	0.0697584	0.734897	-0.414952	0.0350407	-0.423312	0.0311775	-0.216519	0.288051	-0.354987	0.0751513	-0.0774714	0.706793	-0.111438	0.587837	0.190177	0.352083	0.0639467	0.756297	0.114853	0.576372	-0.49703	0.00978954	0.142658	0.486923	0.190713	0.350702
cell movement, Adhesion & Platelet activation	-0.11653	0.57078	-0.154369	0.45148	-0.415899	0.0345849	-0.482198	0.0126083	0.251873	0.214506	-0.110264	0.591802	0.207326	0.309504	0.259736	0.200057	-0.0360757	0.861111	-0.352935	0.0769727	0.289985	0.150715	0.0569116	0.782437	-0.326246	0.103826	-0.114572	0.577315	-0.488	0.0114348	-0.0241057	0.90695	0.16519	0.419987	0.170575	0.404776	0.10235	0.618818	0.100727	0.624419	-0.0427785	0.835623	0.964547	2.17146e-15	0.423295	0.0311853
cell cycle and growth arrest	0.270603	0.181205	0.111746	0.586799	-0.403164	0.0411273	0.14021	0.494506	0.826914	1.91501e-07	0.690309	9.5097e-05	0.54989	0.00361217	0.227906	0.262816	0.0589599	0.774801	0.159997	0.434948	-0.162296	0.428288	-0.229792	0.25878	-0.61954	0.0007377	-0.622015	0.000692429	-0.489459	0.0111544	-0.77045	4.14273e-06	-0.658715	0.000253267	-0.493072	0.0104846	-0.383863	0.0528718	-0.466394	0.0163192	-0.184932	0.365768	0.0989931	0.630426	0.12259	0.550772
platelet activation (I)	-0.438888	0.0248945	-0.264282	0.192014	-0.579459	0.00192083	-0.126286	0.538732	0.892531	8.96258e-10	0.51306	0.00735451	-0.0553056	0.788437	0.235068	0.247699	0.748597	1.09016e-05	0.477481	0.0136341	0.371648	0.0615618	0.223685	0.271998	-0.246524	0.224727	0.0932289	0.650559	-0.11081	0.589957	-0.490872	0.0108883	-0.251849	0.21455	-0.404798	0.0402368	-0.731866	2.14664e-05	-0.723741	2.9314e-05	-0.0797812	0.698447	0.183441	0.369711	-0.040747	0.843332
platelet activation (II)	-0.331774	0.0977621	-0.194063	0.342143	-0.556342	0.00316259	-0.0622532	0.762567	0.936873	1.91027e-12	0.602864	0.00111543	0.0235441	0.909108	0.277123	0.170506	0.689906	9.63671e-05	0.484963	0.0120372	0.302154	0.133553	0.186833	0.360772	-0.330851	0.0987556	-0.00575061	0.977757	-0.150804	0.462121	-0.563121	0.00274251	-0.304945	0.129825	-0.413288	0.0358533	-0.704288	5.9272e-05	-0.741954	1.43539e-05	-0.0927253	0.65233	0.178284	0.38355	-0.0403732	0.844752
CORO1A-DEF6 network (I)	-0.430844	0.0279972	-0.319302	0.111836	-0.446799	0.022121	-0.0603641	0.769578	0.868807	8.64589e-09	0.540762	0.00434028	-0.0312693	0.879473	0.258735	0.201857	0.810682	5.13477e-07	0.59695	0.00128463	0.389213	0.0493816	0.318672	0.112584	-0.254798	0.209051	0.178552	0.382823	0.0468535	0.820205	-0.405469	0.0398757	-0.190136	0.352188	-0.447734	0.0218107	-0.675135	0.000154446	-0.732067	2.12993e-05	-0.113301	0.581572	0.0975786	0.635344	-0.0660457	0.748547
KLF12 targets network	-0.310929	0.122088	-0.180631	0.377215	-0.493734	0.0103656	0.0157472	0.93914	0.925072	1.4043e-11	0.642173	0.000404968	0.00703574	0.972788	0.280485	0.165167	0.702618	6.2803e-05	0.551722	0.00347933	0.279948	0.16601	0.219652	0.280962	-0.304544	0.130356	0.000489876	0.998105	-0.0770487	0.708324	-0.556184	0.00317301	-0.349296	0.0802837	-0.475792	0.0140179	-0.718653	3.5436e-05	-0.744395	1.29863e-05	-0.0879174	0.669326	0.0822013	0.68974	-0.0928958	0.65173
CORO1A-DEF6 network (II)	-0.31807	0.113302	-0.222695	0.274182	-0.364541	0.0671046	0.0930599	0.651153	0.863337	1.37052e-08	0.645535	0.000368938	0.00742487	0.971284	0.279889	0.166103	0.775483	3.26615e-06	0.670517	0.000178038	0.324868	0.105381	0.300545	0.135737	-0.220587	0.278867	0.121911	0.552999	0.0923811	0.653541	-0.462499	0.0173598	-0.261918	0.196168	-0.518401	0.00666578	-0.67891	0.000137253	-0.766416	4.99123e-06	-0.0825271	0.68857	0.00562055	0.97826	-0.133462	0.51571
cytoskeletal remodeling	-0.462424	0.0173804	-0.27882	0.167795	-0.538544	0.00453485	-0.131847	0.520847	0.842924	6.52182e-08	0.470023	0.0153963	-0.0867648	0.673424	0.246487	0.224798	0.798463	1.01641e-06	0.514037	0.0072242	0.442248	0.0236841	0.29839	0.138703	-0.224004	0.271297	0.189562	0.353672	-0.0326702	0.874114	-0.430637	0.0280808	-0.111407	0.587943	-0.373253	0.0603607	-0.685922	0.000109731	-0.764484	5.45002e-06	-0.00355112	0.986264	0.238977	0.239695	-0.0219947	0.915068
inflammatory response	0.0753962	0.71432	0.233498	0.250965	-0.489692	0.0111101	0.0286871	0.889363	0.616016	0.000806606	0.456524	0.0190614	0.102512	0.61826	0.241017	0.235585	-0.0334019	0.871318	-0.059946	0.771132	-0.36978	0.0629832	-0.402743	0.0413596	-0.242253	0.233118	-0.54154	0.00427373	-0.561709	0.00282587	-0.691732	9.07367e-05	-0.690551	9.43443e-05	0.138597	0.499533	-0.53459	0.00490005	-0.258473	0.202331	-0.101728	0.62096	0.000555055	0.997853	-0.0461564	0.822838
cytoskeletal remodeling (enriched for SRF targets)	-0.0471349	0.819142	-0.0375092	0.855648	-0.328088	0.101775	-0.522476	0.00617746	-0.0277454	0.892974	-0.323428	0.107023	0.0888714	0.66594	0.0668921	0.745429	-0.247087	0.223635	-0.559267	0.0029751	0.219934	0.280329	-0.0611855	0.766527	-0.235262	0.247298	-0.119685	0.560321	-0.509707	0.00781662	0.0936417	0.649109	0.261024	0.197755	0.324289	0.106039	0.254814	0.209021	0.298527	0.138513	0.00781331	0.969782	0.901197	3.42178e-10	0.462321	0.0174086
signaling in T cells (I)	-0.491552	0.0107622	-0.670486	0.00017821	-0.264012	0.192486	-0.384865	0.0522036	0.553672	0.00334249	0.100806	0.624145	0.181586	0.374655	0.338486	0.0907587	0.635511	0.000485521	0.317904	0.113502	0.735645	1.85007e-05	0.245033	0.227634	-0.332033	0.0974846	0.325556	0.104603	0.0201642	0.922115	0.113696	0.580248	0.238254	0.241162	-0.208355	0.307055	-0.146639	0.474721	-0.237888	0.241907	-0.382768	0.0536092	0.385343	0.0518874	0.226491	0.265872
signaling in T cells (II)	-0.509611	0.00783012	-0.622759	0.000679288	-0.196588	0.335776	-0.351504	0.0782617	0.46906	0.0156368	0.0716714	0.727894	0.0526449	0.798405	0.229205	0.260032	0.646573	0.000358394	0.353677	0.0763105	0.837655	9.41485e-08	0.357835	0.0726795	-0.265788	0.189399	0.389552	0.0491666	0.107852	0.599981	0.190303	0.35176	0.287297	0.154709	-0.276766	0.17108	-0.128925	0.530208	-0.189411	0.354062	-0.417717	0.0337231	0.343716	0.0855697	0.120617	0.55725
T cell surface, activation	-0.551855	0.00346986	-0.506786	0.00823879	0.297972	0.139284	-0.118616	0.563857	-0.425685	0.0301457	-0.464687	0.0167687	-0.399868	0.042971	-0.155284	0.44877	0.53944	0.00445535	0.347265	0.0821783	0.588145	0.00157745	0.506256	0.00831746	0.552889	0.0033969	0.904187	2.40427e-10	0.753657	8.79059e-06	0.690047	9.59201e-05	0.682377	0.000122965	-0.1273	0.535447	0.0785005	0.703071	-0.0206979	0.920059	0.17659	0.388158	-0.1429	0.486179	-0.0919732	0.654978
immune activation - generic cluster	0.838179	9.08266e-08	0.739409	1.59151e-05	0.050931	0.804842	0.343954	0.0853392	-0.00925513	0.964209	0.337165	0.0921066	0.365509	0.066328	-0.0350599	0.864986	-0.852711	3.17804e-08	-0.430959	0.0279505	-0.634272	0.00050194	-0.490536	0.0109511	-0.428112	0.0291192	-0.932219	4.3782e-12	-0.592141	0.00143811	-0.483205	0.0123978	-0.541389	0.00428657	0.0336214	0.870479	0.271368	0.179925	0.278901	0.167667	-0.0656215	0.750111	-0.010821	0.958159	-0.0144664	0.944082
enriched in neutrophils (I)	0.840355	7.81305e-08	0.796541	1.12691e-06	0.0390494	0.849785	0.4621	0.0174695	0.110654	0.590483	0.50645	0.00828859	0.326181	0.103899	-0.0616899	0.764656	-0.729153	2.38487e-05	-0.266861	0.187552	-0.639998	0.000429867	-0.351144	0.0785889	-0.429796	0.0284234	-0.92335	1.82788e-11	-0.511398	0.00758065	-0.597704	0.00126188	-0.64966	0.000328581	-0.143848	0.483261	0.120116	0.558902	0.107648	0.600676	-0.00776316	0.969976	-0.0616326	0.764868	-0.0688884	0.738089
endoplasmic reticulum	0.852259	3.28908e-08	0.759226	6.89528e-06	0.232099	0.253896	0.335187	0.0941516	-0.233676	0.250591	0.199032	0.329681	0.267957	0.185677	-0.0129231	0.95004	-0.915596	5.57783e-11	-0.467264	0.016094	-0.500177	0.00926489	-0.3944	0.0461734	-0.332391	0.0971011	-0.801077	8.81753e-07	-0.475594	0.0140633	-0.244318	0.229036	-0.311736	0.121071	0.172753	0.398714	0.475192	0.0141562	0.460154	0.0180124	-0.117688	0.566933	0.0522945	0.79972	-0.0954961	0.642611
cell division	-0.648058	0.000343771	-0.655364	0.000279155	0.147724	0.471422	-0.238119	0.241437	-0.190126	0.352216	-0.392484	0.0473388	-0.246324	0.225116	-0.00766253	0.970365	0.684192	0.000116025	0.358755	0.0718941	0.509052	0.0079097	0.483004	0.0124395	0.447518	0.0218819	0.943883	4.82565e-13	0.667562	0.000194741	0.622567	0.000682665	0.704967	5.7887e-05	0.140188	0.494575	0.00173094	0.993304	-0.122762	0.55021	0.246031	0.225684	0.0773009	0.707411	0.241001	0.235618
chemokines and receptors	-0.247958	0.221956	-0.213041	0.296054	-0.0930739	0.651104	-0.108108	0.599113	0.139943	0.495337	0.0145357	0.943815	-0.0205266	0.920719	0.28817	0.153404	0.318365	0.11295	0.194558	0.340891	0.664819	0.000211464	0.01018	0.960635	0.0779295	0.705135	0.230705	0.256839	-0.0192082	0.925797	0.0598293	0.771566	0.30023	0.136168	0.0598599	0.771452	-0.0804029	0.696207	-0.182377	0.372542	-0.115929	0.572783	0.298342	0.138769	-0.0637251	0.757117
integrin mediated leukocyte migration	-0.5552	0.00323854	-0.619199	0.000744149	0.295306	0.143028	-0.193045	0.344731	-0.308829	0.124764	-0.448427	0.0215827	-0.211966	0.298556	0.0253776	0.902062	0.600339	0.00118516	0.370043	0.0627819	0.644243	0.000382431	0.431515	0.0277268	0.422305	0.0316238	0.926999	1.03768e-11	0.707275	5.339e-05	0.712155	4.48886e-05	0.83425	1.18555e-07	0.0793621	0.699959	0.167374	0.41378	-0.0372483	0.856641	0.0919243	0.65515	-0.0203257	0.921493	0.0876839	0.670155
complement and other receptors in DCs	0.729721	2.33316e-05	0.519337	0.00655088	-0.0356237	0.862835	0.309425	0.124	0.205555	0.313746	0.422542	0.0315185	0.530859	0.00526714	0.0477775	0.816717	-0.65915	0.000250065	-0.298377	0.138721	-0.475947	0.0139822	-0.528569	0.00550376	-0.478257	0.0134607	-0.883753	2.1943e-09	-0.610699	0.000921105	-0.515976	0.00697147	-0.550338	0.00357926	-0.0643714	0.754727	0.183555	0.36941	0.180455	0.377689	-0.149368	0.466447	0.0590636	0.774415	0.0504474	0.80666
ATF targets network	0.697232	7.54916e-05	0.704741	5.83442e-05	0.0692202	0.736871	0.260294	0.199057	-0.125537	0.541162	0.200423	0.326244	0.185804	0.363471	-0.175197	0.391972	-0.648099	0.000343373	-0.334857	0.0944963	-0.265917	0.189176	-0.164259	0.422647	-0.411134	0.0369279	-0.638701	0.000445348	-0.397642	0.0442526	-0.342563	0.0866939	-0.181176	0.375754	-0.106848	0.603402	0.315476	0.116438	0.103875	0.613572	0.0639696	0.756212	0.112698	0.583598	-0.0664546	0.74704
platelet activation (III)	0.78698	1.85382e-06	0.837442	9.55318e-08	0.0146007	0.943564	0.531737	0.00517869	0.204649	0.315931	0.617136	0.000784136	0.298938	0.137944	0.0183619	0.929058	-0.538071	0.00457726	-0.0909963	0.658423	-0.483225	0.0123935	-0.22228	0.275099	-0.320539	0.110376	-0.785004	2.04829e-06	-0.437428	0.0254359	-0.646623	0.000357895	-0.48087	0.0128904	-0.0631704	0.759169	0.0357488	0.862357	-0.0881148	0.668625	0.0870684	0.672344	0.0554729	0.787812	-0.141515	0.490457
myeloid, dendritic cell activation via NFkB (I)	-0.194074	0.342115	-0.318757	0.112482	-0.112693	0.583614	0.187106	0.360058	0.779895	2.63858e-06	0.644294	0.000381899	0.243317	0.231008	0.457496	0.0187757	0.669485	0.000183721	0.707014	5.38831e-05	0.261636	0.196667	0.306992	0.127139	-0.280881	0.164544	0.0947515	0.645217	0.188817	0.355602	-0.29735	0.14015	-0.23866	0.240337	-0.387117	0.050727	-0.452219	0.0203702	-0.561447	0.00284153	-0.198742	0.330401	-0.0223042	0.913877	-0.0409555	0.84254
myeloid, dendritic cell activation via NFkB (II)	0.111527	0.587537	-0.0516873	0.802	-0.299247	0.137519	0.158469	0.439404	0.83501	1.12661e-07	0.691092	9.26761e-05	0.443677	0.0231839	0.253812	0.210878	0.233097	0.251801	0.332466	0.0970214	-0.205854	0.313029	-0.0944414	0.646304	-0.548828	0.00369112	-0.418962	0.0331426	-0.242577	0.232475	-0.617495	0.000777045	-0.623977	0.000658268	-0.410137	0.0374337	-0.425968	0.0300247	-0.435565	0.0261405	-0.233713	0.250515	-0.0917188	0.655874	0.119871	0.559711
T cell signaling and costimulation	-0.697949	7.36821e-05	-0.593875	0.00138105	0.0695922	0.735506	-0.0895771	0.66344	0.0465443	0.821372	-0.137617	0.502602	-0.34419	0.0851104	-0.0180781	0.930152	0.879501	3.30067e-09	0.619395	0.000740442	0.499507	0.00937459	0.524844	0.00590785	0.445429	0.0225825	0.895113	6.7864e-10	0.7454	1.24575e-05	0.377256	0.0574447	0.424251	0.030766	-0.191296	0.349205	-0.329582	0.100134	-0.411137	0.036926	0.158516	0.439267	-0.169871	0.406747	-0.0719203	0.726984
leukocyte activation and migration	-0.68715	0.000105446	-0.596968	0.00128408	-0.0234748	0.909375	-0.161296	0.431179	0.0825979	0.688316	-0.153603	0.453757	-0.268219	0.18523	0.0679702	0.741462	0.859187	1.91897e-08	0.551591	0.00348865	0.733615	2.00455e-05	0.482571	0.0125298	0.380021	0.0554944	0.850007	3.89581e-08	0.578513	0.00196184	0.351252	0.0784904	0.533101	0.0050439	-0.229344	0.259733	-0.275716	0.172776	-0.408072	0.0384989	0.113694	0.580254	0.0208332	0.919539	-0.0430664	0.834532
cell division stimulated CD4+ T cells	-0.114064	0.579015	-0.350931	0.0787828	-0.17044	0.405155	-0.408183	0.038441	-0.0208261	0.919566	-0.347592	0.0818706	0.330441	0.0991994	-0.0206836	0.920114	-0.0643662	0.754746	-0.334299	0.0950811	-0.0741599	0.718816	-0.110565	0.590783	-0.256748	0.205467	0.0338568	0.869579	-0.171489	0.402227	0.157679	0.441716	0.151002	0.461529	0.223317	0.272809	0.199566	0.328358	0.15151	0.460006	0.318939	0.112266	0.361774	0.0693639	0.99013	5.36306e-22
enriched in B cells (I)	-0.220301	0.279508	-0.157426	0.442459	0.216268	0.288625	0.0696177	0.735413	-0.0307359	0.881514	0.0341556	0.868438	-0.235033	0.247771	0.0813451	0.692816	0.40504	0.0401064	0.370108	0.062732	0.451941	0.0204572	0.989993	6.32803e-22	0.0886985	0.666554	0.465981	0.016427	0.464425	0.0168388	0.34597	0.083403	0.35912	0.071585	-0.269373	0.183274	0.0417038	0.839699	-0.0513702	0.803191	0.0988615	0.630883	0.181196	0.375701	-0.0642348	0.755232
enriched in B cells (II)	-0.267675	0.186157	-0.194313	0.341511	0.221944	0.275846	0.0447259	0.828247	-0.074082	0.7191	-0.0215473	0.91679	-0.276469	0.171558	0.0475323	0.817643	0.429209	0.0286645	0.36473	0.0669528	0.449096	0.0213649	0.987714	7.33692e-21	0.144723	0.480576	0.528881	0.00547106	0.504712	0.00855003	0.3927	0.0472062	0.399114	0.043402	-0.227491	0.263709	0.0397273	0.847207	-0.0445089	0.829068	0.151061	0.461351	0.176688	0.387891	-0.04159	0.840131
enriched in B cells (III)	-0.443025	0.0234109	-0.292978	0.146356	0.128477	0.531649	-0.116579	0.570616	-0.100569	0.624964	-0.157602	0.441943	-0.391692	0.0478269	-0.0104308	0.959666	0.501465	0.00905687	0.305826	0.128664	0.539061	0.00448884	0.95567	3.02958e-14	0.239288	0.239065	0.64541	0.000370225	0.4879	0.0114543	0.464516	0.0168145	0.479796	0.0131224	-0.0998493	0.627457	-0.0144834	0.944016	-0.0252131	0.902694	0.103089	0.616274	0.224698	0.269776	-0.0579368	0.778612
enriched in B cells (IV)	-0.376716	0.0578312	-0.34536	0.0839855	0.215393	0.290627	-0.0342677	0.86801	-0.0397161	0.84725	-0.0556874	0.78701	-0.240405	0.236813	0.118612	0.563869	0.517402	0.00679024	0.398773	0.0435976	0.481808	0.0126905	0.92213	2.19501e-11	0.213237	0.2956	0.623566	0.000665293	0.535804	0.00478533	0.467281	0.0160896	0.45028	0.0209831	-0.103247	0.615728	0.0237204	0.908431	-0.0214765	0.917062	0.0518838	0.801262	0.199188	0.329297	-0.0497601	0.809247
enriched in B cells (V)	-0.367675	0.0646147	-0.451444	0.0206134	0.419048	0.0331029	0.128654	0.531081	-0.127559	0.534611	-0.0458649	0.82394	-0.206319	0.311911	0.145154	0.479254	0.605753	0.00104	0.615977	0.000807405	0.684003	0.000116728	0.778907	2.7688e-06	0.298818	0.138109	0.744146	1.31203e-05	0.76586	5.11946e-06	0.589984	0.00151196	0.541994	0.00423521	-0.289281	0.151754	0.0987271	0.63135	-0.0359729	0.861503	0.00785573	0.969618	-0.0657203	0.749747	-0.179829	0.379374
transcription regulation in cell development	0.621985	0.000692958	0.752097	9.39877e-06	-0.169442	0.407952	0.149902	0.464836	-0.0356742	0.862642	0.190037	0.352445	0.0923064	0.653804	-0.334187	0.0951993	-0.800049	9.32653e-07	-0.57232	0.00224927	-0.635548	0.000485038	-0.442463	0.0236083	-0.304602	0.130279	-0.861327	1.61543e-08	-0.672109	0.000169571	-0.515429	0.00704191	-0.621759	0.000696986	0.0443067	0.829834	0.0579279	0.778646	0.254658	0.209309	-0.0661937	0.748001	-0.00462899	0.982095	-0.0124347	0.951926
CD1 and other DC receptors	-0.747767	1.12878e-05	-0.778085	2.88156e-06	-0.0132063	0.948947	-0.345497	0.0838546	0.0141472	0.945314	-0.310953	0.122058	-0.174888	0.392821	0.125048	0.542751	0.746641	1.18317e-05	0.376429	0.0580376	0.624286	0.000653021	0.368321	0.0641106	0.392174	0.0475294	0.841318	7.30431e-08	0.498931	0.00946964	0.507852	0.00808262	0.54962	0.0036321	0.022656	0.912524	-0.141051	0.491894	-0.168715	0.409996	-0.0698782	0.734458	0.0827129	0.687903	-0.0140803	0.945572
cell adhesion	-0.331476	0.0980822	-0.264955	0.190843	-0.52363	0.00604484	-0.554554	0.00328213	0.366293	0.0657042	-0.0988194	0.631029	0.0623096	0.762358	0.210382	0.302267	0.228024	0.262562	-0.21088	0.301097	0.435415	0.0261983	0.225218	0.268641	-0.277791	0.169436	0.0748571	0.716279	-0.387633	0.0503927	-0.0337884	0.869841	0.236899	0.243928	0.0727878	0.723817	-0.0757015	0.713211	-0.0899354	0.662172	-0.03339	0.871363	0.939447	1.17482e-12	0.372655	0.0608067
T cell activation (IV)	-0.728545	2.44144e-05	-0.640385	0.000425345	-0.00671858	0.974015	-0.216997	0.286962	0.0594677	0.772911	-0.196798	0.335251	-0.360486	0.0704349	0.0336331	0.870434	0.831671	1.40692e-07	0.520331	0.00643062	0.795763	1.17464e-06	0.470955	0.0151662	0.309025	0.124512	0.837907	9.25384e-08	0.575254	0.00210889	0.421178	0.0321295	0.507349	0.00815589	-0.24457	0.228541	-0.243241	0.231159	-0.300077	0.136377	-0.011154	0.956872	-0.0197124	0.923855	-0.103726	0.614084
inflammasome receptors and signaling	0.747659	1.13391e-05	0.536072	0.00476036	0.239166	0.239311	0.193682	0.34311	-0.316011	0.115787	0.00587467	0.977278	0.394562	0.0460759	-0.031997	0.876688	-0.888979	1.29916e-09	-0.523639	0.00604383	-0.399346	0.0432687	-0.399943	0.0429282	-0.357009	0.0733899	-0.680424	0.000130845	-0.442708	0.0235222	-0.0704833	0.732241	-0.124381	0.54492	0.206565	0.311322	0.616357	0.000799711	0.549774	0.00362072	-0.131433	0.522168	0.0517842	0.801636	0.113224	0.581829
BCR signaling	0.532301	0.00512264	0.584463	0.00171592	-0.167987	0.412048	0.531168	0.00523586	0.598975	0.00122437	0.84113	7.4012e-08	0.346878	0.0825426	0.161001	0.432033	-0.0598189	0.771605	0.283161	0.161	-0.27797	0.169149	-0.0784418	0.703283	-0.345173	0.0841642	-0.604314	0.001077	-0.30141	0.134559	-0.809754	5.41731e-07	-0.534411	0.0049171	-0.367645	0.0646389	-0.313118	0.119344	-0.521913	0.0062431	0.115127	0.575459	0.0456585	0.82472	-0.162867	0.426643
suppression of MAPK signaling	0.780754	2.52969e-06	0.753339	8.91155e-06	0.00961153	0.962832	0.493349	0.0104346	0.17073	0.404343	0.551282	0.00351085	0.299011	0.137844	0.00997517	0.961427	-0.64959	0.000329231	-0.185798	0.363486	-0.625051	0.000640192	-0.350581	0.0791017	-0.400498	0.0426138	-0.913446	7.45822e-11	-0.479522	0.013182	-0.644746	0.00037713	-0.75466	8.41807e-06	-0.24059	0.236442	-0.00406199	0.984288	0.0370645	0.857342	0.0109935	0.957492	-0.157125	0.443343	-0.0798329	0.698261
immuregulation - monocytes, T and B cells	-0.383624	0.0530319	-0.256097	0.206659	0.119329	0.561498	0.0110357	0.957329	0.0806838	0.695195	0.0477124	0.816963	-0.3028	0.132683	0.0486652	0.81337	0.601593	0.00115007	0.470176	0.0153584	0.446407	0.0222525	0.962446	4.28611e-15	0.130819	0.524132	0.587535	0.0015997	0.533012	0.00505259	0.291275	0.148825	0.33686	0.0924194	-0.263284	0.19376	-0.144007	0.48277	-0.232949	0.252111	0.101308	0.62241	0.0968953	0.637724	-0.0311255	0.880023
B cell development/activation	-0.724515	2.84701e-05	-0.617897	0.000769169	0.0674127	0.743512	-0.337038	0.0922366	-0.154224	0.45191	-0.406215	0.0394773	-0.426399	0.0298407	-0.0548572	0.790115	0.686596	0.00010736	0.302905	0.132542	0.568219	0.0024589	0.717381	3.71329e-05	0.381693	0.0543413	0.919919	3.03603e-11	0.606898	0.00101137	0.626108	0.000622816	0.663316	0.000221153	0.0622387	0.76262	-0.0505685	0.806205	-0.0693186	0.73651	0.0911706	0.657808	0.130017	0.526702	0.0241986	0.906592
CCR1, 7 and cell signaling	0.844119	5.98946e-08	0.739321	1.59717e-05	0.0628346	0.760413	0.329549	0.10017	-0.00496779	0.980785	0.329816	0.0998786	0.391296	0.0480728	0.049058	0.81189	-0.814889	4.01315e-07	-0.408582	0.0382337	-0.458278	0.0185484	-0.373363	0.0602793	-0.494067	0.0103062	-0.897744	5.07385e-10	-0.606571	0.00101947	-0.464318	0.0168672	-0.399077	0.0434232	0.0425112	0.836636	0.330225	0.0994333	0.227751	0.263151	-0.0508074	0.805306	0.0953964	0.64296	0.0155692	0.939827
lymphocyte generic cluster	-0.640444	0.000424661	-0.619927	0.000730453	0.137886	0.501759	-0.135614	0.508899	0.029174	0.887497	-0.159395	0.436701	-0.270772	0.180921	0.124755	0.543705	0.825367	2.11283e-07	0.578586	0.00195865	0.744469	1.29466e-05	0.66604	0.000203871	0.298147	0.13904	0.879899	3.17902e-09	0.669033	0.000186265	0.497787	0.00966113	0.631363	0.000542432	-0.149596	0.465758	-0.112395	0.584615	-0.264373	0.191856	0.00361427	0.986019	-0.00968199	0.96256	-0.0712709	0.729359
enriched in NK cells (II)	-0.552677	0.00341174	-0.510651	0.00768406	-0.0810652	0.693822	-0.309747	0.123589	0.212271	0.297844	-0.0754841	0.714	-0.214685	0.292255	0.089699	0.663009	0.643588	0.000389437	0.365631	0.0662306	0.937202	1.79755e-12	0.504028	0.00865475	-0.0578139	0.779071	0.558127	0.00304703	0.283575	0.160363	0.33667	0.0926156	0.471278	0.0150872	-0.280167	0.165666	-0.0769144	0.708811	-0.164722	0.421322	-0.352797	0.0770957	0.236902	0.243922	-0.0862893	0.675117
enriched in NK cells (KIR cluster)	-0.249138	0.219691	-0.237806	0.242075	-0.114165	0.578675	-0.175037	0.392412	0.28228	0.162363	0.0590119	0.774607	0.0143066	0.944699	0.201519	0.323549	0.354803	0.0753134	0.232217	0.253648	0.525686	0.00581438	0.344246	0.0850562	-0.209874	0.303461	0.169745	0.4071	0.0468415	0.82025	0.0591255	0.774184	0.245277	0.227156	-0.205558	0.313741	-0.0472901	0.818557	-0.158309	0.439871	-0.365734	0.0661485	0.127837	0.533715	-0.0995382	0.628535
enriched in NK cells (receptor activation)	-0.621162	0.000707748	-0.594148	0.00137226	0.0636266	0.757481	-0.209616	0.30407	0.077227	0.707678	-0.152362	0.457456	-0.257393	0.204291	0.0664616	0.747014	0.769467	4.33663e-06	0.515382	0.00704806	0.8683	9.03121e-09	0.549294	0.00365634	0.177096	0.386778	0.779573	2.6804e-06	0.557584	0.00308177	0.456312	0.0191243	0.585056	0.00169293	-0.264475	0.191678	-0.0950182	0.644283	-0.22921	0.260022	-0.14584	0.477156	0.0624218	0.761942	-0.0984509	0.632309
T & B cell development, activation	-0.742605	1.39769e-05	-0.688443	0.000101096	0.0117811	0.95445	-0.230604	0.257052	0.0860251	0.676059	-0.198214	0.331714	-0.29678	0.140949	0.0329626	0.872996	0.884325	2.0745e-09	0.537113	0.00466425	0.642385	0.000402601	0.610926	0.000915955	0.322889	0.107643	0.906401	1.83759e-10	0.643327	0.000392269	0.44684	0.0221073	0.545962	0.00391159	-0.161664	0.430113	-0.236069	0.245634	-0.328144	0.101713	0.0621467	0.762962	-0.0127192	0.950827	0.00887056	0.965696
enriched for unknown TF motif CTCNANGTGNY	-0.628658	0.000582615	-0.551488	0.00349603	0.0816896	0.691578	-0.115782	0.573271	0.103925	0.6134	-0.072801	0.723769	-0.311065	0.121916	0.0809769	0.69414	0.823826	2.32796e-07	0.574149	0.00216086	0.623948	0.000658755	0.732133	2.12445e-05	0.312074	0.120647	0.820568	2.84901e-07	0.648017	0.000344167	0.413154	0.0359197	0.464663	0.0167753	-0.155918	0.446896	-0.225715	0.267557	-0.27726	0.170286	0.115891	0.572908	0.118893	0.562941	-0.0201768	0.922066
regulation of localization (GO)	-0.391161	0.0481568	-0.294423	0.144284	-0.544027	0.00406671	-0.114048	0.579066	0.925678	1.27805e-11	0.541265	0.00429708	0.0582787	0.777338	0.326085	0.104007	0.73928	1.59981e-05	0.498327	0.00957049	0.369108	0.063501	0.186645	0.361265	-0.309922	0.123365	0.0657681	0.749571	-0.117088	0.568924	-0.493271	0.0104488	-0.224819	0.269511	-0.368785	0.0637503	-0.674529	0.000157378	-0.731104	2.21137e-05	-0.109716	0.593655	0.216271	0.288618	-0.0164732	0.93634
enriched in activated dendritic cells/monocytes	0.741956	1.43529e-05	0.712928	4.36581e-05	-0.0908943	0.658783	0.384439	0.0524867	0.318574	0.1127	0.598411	0.00124088	0.357317	0.0731244	0.0291566	0.887563	-0.610142	0.000933887	-0.221879	0.275988	-0.576113	0.00206926	-0.370157	0.0626943	-0.51062	0.00768848	-0.936118	2.19484e-12	-0.601387	0.00115576	-0.681718	0.000125576	-0.713737	4.24025e-05	-0.0737906	0.720161	-0.00447705	0.982683	0.0326689	0.874119	-0.145683	0.477636	0.0284602	0.890233	-0.0584533	0.776688
IL2, IL7, TCR network	-0.648916	0.000335556	-0.606069	0.00103202	0.0871126	0.672187	-0.0654416	0.750775	0.0379596	0.853932	-0.148896	0.467873	-0.274434	0.174863	-0.0361718	0.860744	0.841564	7.17895e-08	0.608643	0.000969016	0.447693	0.0218241	0.477747	0.0135744	0.442141	0.0237218	0.854292	2.81601e-08	0.738985	1.6189e-05	0.373937	0.0598545	0.411881	0.0365524	-0.266532	0.188116	-0.293856	0.145094	-0.36721	0.0649796	0.191224	0.34939	-0.228983	0.260505	-0.0508982	0.804965
activated dendritic cells	0.395429	0.0455565	-0.21019	0.302717	0.0970456	0.6372	0.079171	0.700649	0.282207	0.162477	0.225072	0.268959	0.974472	4.43881e-17	0.36074	0.0702229	-0.19653	0.335922	-0.00241338	0.990664	-0.149977	0.464611	-0.281001	0.164357	-0.484384	0.0121549	-0.372884	0.0606355	-0.213565	0.294841	-0.109184	0.595459	-0.0876554	0.670256	-0.133535	0.515478	0.358635	0.0719968	0.075547	0.713772	-0.189991	0.352563	0.191642	0.348316	0.445177	0.0226681
RIG-1 like receptor signaling	0.394025	0.0463993	-0.187986	0.357761	0.142751	0.486636	0.244182	0.229303	0.402929	0.0412569	0.411191	0.0368988	0.964964	1.88789e-15	0.474282	0.0143684	-0.0414065	0.840828	0.229162	0.260123	-0.149264	0.46676	-0.247138	0.223537	-0.437162	0.0255357	-0.330147	0.0995185	-0.0885251	0.667169	-0.208066	0.307741	-0.157196	0.443134	-0.206547	0.311367	0.21286	0.296475	-0.112811	0.583217	-0.136722	0.505411	0.0666533	0.746308	0.358986	0.0716986
enriched in B cells (VI)	-0.175723	0.39053	-0.129295	0.529019	0.264138	0.192265	0.138281	0.500523	-0.0365572	0.859275	0.0765452	0.710149	-0.213202	0.295682	0.115651	0.573709	0.393788	0.0465428	0.412255	0.0363656	0.435926	0.026003	0.984371	1.29498e-19	0.0992642	0.629485	0.446436	0.0222426	0.49349	0.0104093	0.333456	0.0959698	0.334562	0.0948057	-0.297359	0.140138	0.0472008	0.818894	-0.0583135	0.777208	0.102219	0.61927	0.128169	0.532642	-0.0924849	0.653176
enriched in antigen presentation (I)	-0.684213	0.000115945	-0.405539	0.0398382	-0.234351	0.249188	-0.106756	0.603714	0.275076	0.173815	0.0429903	0.83482	-0.365057	0.0666895	0.0855857	0.677626	0.811514	4.89295e-07	0.499466	0.00938129	0.436745	0.0256925	0.541749	0.00425596	0.481437	0.0127693	0.622863	0.000677468	0.369305	0.0633488	0.057978	0.778459	0.108222	0.598725	-0.186502	0.361639	-0.60961	0.000946235	-0.455917	0.0192416	0.115426	0.574461	0.0315405	0.878435	-0.237096	0.243525
enriched in monocytes (III)	0.706114	5.56113e-05	0.645022	0.000374245	-0.148969	0.467653	0.217985	0.284721	0.250223	0.217623	0.433586	0.0269062	0.372854	0.0606581	-0.0559712	0.785949	-0.687477	0.000104332	-0.399533	0.0431619	-0.573491	0.0021923	-0.441205	0.0240547	-0.566281	0.00256359	-0.932597	4.10194e-12	-0.702447	6.31743e-05	-0.607434	0.000998186	-0.622452	0.000684685	0.037436	0.855927	0.0960578	0.640648	0.133723	0.51488	-0.166074	0.417468	0.0770008	0.708498	0.059564	0.772553
transcriptional targets of glucocorticoid receptor	-0.662615	0.0002258	-0.566358	0.00255937	0.0208984	0.919287	-0.232043	0.254014	0.0386646	0.851249	-0.217602	0.285587	-0.305433	0.129181	0.109989	0.592733	0.793151	1.34838e-06	0.444635	0.0228535	0.529105	0.00544764	0.649322	0.000331736	0.27895	0.167588	0.86127	1.62292e-08	0.577475	0.00200769	0.416965	0.0340776	0.608442	0.000973818	0.049945	0.808551	-0.177257	0.386341	-0.327953	0.101925	0.146828	0.474143	0.0841419	0.682785	0.060467	0.769196
antiviral IFN signature	0.41232	0.0363329	-0.143195	0.485269	0.045332	0.825954	0.188264	0.357039	0.433447	0.0269608	0.399002	0.0434663	0.958983	1.21351e-14	0.377092	0.0575615	-0.106717	0.603849	0.126505	0.53802	-0.202341	0.321537	-0.262214	0.195645	-0.51482	0.00712124	-0.423935	0.030904	-0.202429	0.321323	-0.277977	0.169137	-0.236514	0.244718	-0.256278	0.206326	0.189546	0.353714	-0.0970546	0.637169	-0.134978	0.510906	0.113721	0.580162	0.40305	0.0411904
DNA repair	-0.609784	0.000942176	-0.772337	3.79214e-06	0.22968	0.259019	-0.237865	0.241955	-0.183659	0.369133	-0.397361	0.0444164	-0.075775	0.712944	0.0303634	0.882941	0.645046	0.000373996	0.372636	0.0608209	0.596715	0.00129179	0.464788	0.016742	0.351549	0.0782206	0.900485	3.71563e-10	0.668462	0.000189517	0.710724	4.7248e-05	0.697198	7.55785e-05	0.032631	0.874264	0.12462	0.544141	0.00725358	0.971946	0.0615743	0.765084	0.0260388	0.899523	0.276719	0.171155
collagen, TGFB family et al	-0.705736	5.63521e-05	-0.620349	0.000722637	-0.0278694	0.892498	-0.348407	0.0811086	0.0703154	0.732856	-0.246227	0.225304	-0.311407	0.121485	0.0223921	0.913539	0.778912	2.7682e-06	0.382575	0.0537399	0.659514	0.000247414	0.62601	0.000624421	0.212789	0.296641	0.863639	1.33678e-08	0.520126	0.00645522	0.487964	0.0114418	0.662333	0.000227697	0.068593	0.739174	-0.100707	0.624488	-0.221996	0.275729	-0.0125746	0.951386	0.233318	0.251339	0.0552218	0.788751
myeloid cell cytokines, metallopeptidases and laminins	0.466418	0.0163129	0.510936	0.00764446	-0.373694	0.0600342	0.115785	0.573263	0.529858	0.0053695	0.555591	0.00321236	0.256783	0.205403	0.10914	0.595608	-0.356312	0.0739933	-0.200119	0.326994	-0.224313	0.27062	-0.210853	0.30116	-0.691401	9.17345e-05	-0.812076	4.73541e-07	-0.70204	6.40668e-05	-0.708746	5.06891e-05	-0.568275	0.00245589	-0.234289	0.249316	-0.131564	0.521751	-0.12948	0.528424	-0.186188	0.362462	0.160597	0.433205	0.0368466	0.858172
enriched in myeloid cells and monocytes	-0.196001	0.337251	-0.132074	0.520126	-0.527016	0.00566928	-0.500513	0.00921018	0.340266	0.0889672	-0.0612818	0.76617	0.0953155	0.643243	0.172133	0.400434	0.0658634	0.749219	-0.314719	0.117365	0.309112	0.1244	0.120166	0.558735	-0.321386	0.109385	-0.0805626	0.695632	-0.494842	0.010169	-0.108198	0.598807	0.128727	0.530846	0.104071	0.6129	-0.0334929	0.87097	-0.0347055	0.866339	-0.0103823	0.959854	0.963225	3.34677e-15	0.379119	0.0561249
signal transduction, plasma membrane	0.0938393	0.648416	-0.19347	0.343651	-0.0065918	0.974505	-0.231322	0.255534	0.193303	0.344075	0.00913519	0.964673	0.328536	0.101281	0.516165	0.00694723	-0.0825381	0.688531	-0.116205	0.571863	0.299377	0.137338	0.188515	0.356385	-0.497732	0.00967043	-0.140126	0.494767	-0.248914	0.220119	0.12821	0.532509	0.28293	0.161357	0.110089	0.592394	0.380428	0.0552121	0.236982	0.243759	-0.214586	0.292484	0.528171	0.00554579	0.165836	0.418147
enriched in naive and memory B cells	-0.334351	0.0950265	-0.301498	0.13444	0.23511	0.247613	-0.0679742	0.741447	-0.123828	0.546724	-0.134171	0.513462	-0.251479	0.215248	0.0691403	0.737164	0.444612	0.0228615	0.323139	0.107355	0.587736	0.00159234	0.943514	5.20996e-13	0.154032	0.45248	0.615583	0.000815444	0.504419	0.00859475	0.516928	0.00685002	0.565599	0.00260133	-0.154362	0.451501	0.144781	0.480397	0.0271422	0.895288	-0.000488151	0.998112	0.233413	0.251141	-0.0722387	0.725821
integrins and cell adhesion	-0.639675	0.000433684	-0.628076	0.000591583	0.101281	0.622505	-0.262783	0.194641	-0.117975	0.56598	-0.341297	0.0879411	-0.274585	0.174616	0.0581669	0.777755	0.697425	7.50019e-05	0.392118	0.047564	0.809974	5.34922e-07	0.447953	0.0217385	0.309365	0.124077	0.873625	5.66349e-09	0.558083	0.0030498	0.568005	0.00247027	0.766439	4.98587e-06	-0.0509152	0.804901	0.0182902	0.929334	-0.168131	0.411641	-0.0187265	0.927653	0.0769872	0.708547	-0.0534464	0.795399
platelet activation and degranulation	-0.162165	0.428666	-0.099017	0.630343	-0.510912	0.00764779	-0.480365	0.0129991	0.386362	0.0512181	-0.00344001	0.986693	0.0918571	0.655387	0.224694	0.269785	0.0765436	0.710155	-0.277215	0.170359	0.3275	0.102426	0.133871	0.51441	-0.430039	0.028324	-0.110069	0.592462	-0.492659	0.0105594	-0.149086	0.467297	0.1184	0.56457	0.0623032	0.762382	-0.037676	0.855012	-0.0764791	0.710389	-0.021797	0.915829	0.960845	7.01541e-15	0.409899	0.0375553
chemokines and inflammatory molecules in myeloid cells	0.714061	4.19074e-05	0.492062	0.0106683	0.0149686	0.942144	0.164936	0.420713	-0.00944824	0.963463	0.19545	0.338637	0.496106	0.00994836	0.00723739	0.972009	-0.827311	1.86701e-07	-0.505931	0.00836585	-0.681494	0.000126475	-0.500852	0.0091554	-0.460853	0.0178156	-0.875475	4.79221e-09	-0.587994	0.00158292	-0.370757	0.0622366	-0.554425	0.00329089	0.0360916	0.86105	0.305362	0.129275	0.353931	0.076084	-0.188037	0.35763	0.0192373	0.925685	0.137505	0.502954
proinflammatory dendritic cell, myeloid cell response	-0.736091	1.81759e-05	-0.551249	0.00351321	-0.0480787	0.815581	-0.310729	0.122341	-0.0100462	0.961152	-0.280693	0.164839	-0.51778	0.00674288	-0.111361	0.588096	0.750913	9.88482e-06	0.366323	0.0656801	0.745791	1.22572e-05	0.498188	0.00959373	0.333023	0.0964293	0.851536	3.47382e-08	0.507244	0.00817132	0.473985	0.0144381	0.587189	0.00161245	-0.0323232	0.875441	-0.186384	0.361947	-0.181736	0.374255	0.0524089	0.79929	0.0759808	0.712197	-0.0489215	0.812404
transmembrane transport (I)	0.820647	2.83528e-07	0.767803	4.68342e-06	0.00739767	0.971389	0.42257	0.0315063	0.132743	0.517994	0.474886	0.0142274	0.383755	0.0529439	0.0869985	0.672592	-0.712595	4.41843e-05	-0.28185	0.163031	-0.582338	0.00180052	-0.451529	0.0205867	-0.394355	0.0462001	-0.910637	1.07798e-10	-0.573321	0.00220053	-0.600622	0.00117714	-0.549299	0.00365595	0.0581569	0.777792	0.13429	0.513085	0.103572	0.614611	0.0606803	0.768403	0.0466312	0.821044	0.00460977	0.982169
leukocyte migration	-0.759023	6.95751e-06	-0.658676	0.000253556	0.0237328	0.908383	-0.165061	0.420354	0.0677427	0.742298	-0.180808	0.37674	-0.342024	0.0872235	0.040425	0.844556	0.886449	1.67971e-09	0.580938	0.00185819	0.545663	0.00393526	0.453605	0.0199412	0.457227	0.0188546	0.896205	6.02059e-10	0.668595	0.000188754	0.390509	0.048564	0.456458	0.0190811	-0.0842594	0.682364	-0.337432	0.091833	-0.367172	0.0650101	0.0186544	0.927931	-0.220429	0.27922	-0.12862	0.531189
enriched in hepatocyte nuclear factors (I)	0.585168	0.00168865	0.516749	0.0068727	0.471465	0.0150416	0.512117	0.00748207	-0.260737	0.198265	0.194365	0.341378	0.0343588	0.867662	0.25958	0.200337	-0.427988	0.0291709	0.0156989	0.939326	-0.329928	0.099757	0.196969	0.334823	-0.0898863	0.662346	-0.28822	0.153329	0.123029	0.549336	0.00425816	0.983529	-0.0450424	0.82705	0.0511114	0.804163	0.356841	0.0735356	0.244149	0.229368	0.345458	0.0838913	0.0135066	0.947787	-0.0192392	0.925677
enriched in hepatocyte nuclear factors (II)	0.0970159	0.637304	0.195655	0.33812	0.249851	0.218332	0.189486	0.353868	-0.276095	0.172163	-0.0921904	0.654213	-0.266692	0.187842	0.0474261	0.818043	-0.0406476	0.84371	0.0674842	0.743249	0.195751	0.33788	0.505478	0.00843399	0.166321	0.416766	0.13229	0.519437	0.229758	0.258852	0.219983	0.280218	0.249241	0.219495	-0.104678	0.610818	0.170458	0.405103	0.175278	0.391749	0.427034	0.0295716	0.18278	0.37147	-0.0701784	0.733358
putative targets of PAX3	-0.451471	0.020605	-0.525428	0.00584291	-0.292466	0.147095	-0.39905	0.0434388	0.555349	0.00322853	0.125466	0.54139	0.0899239	0.662213	0.36403	0.0675178	0.546443	0.00387386	0.215126	0.29124	0.561429	0.0028426	0.356987	0.0734091	-0.398151	0.0439572	0.262976	0.194302	-0.0564473	0.78417	0.0799713	0.697762	0.206739	0.310905	0.0575773	0.779953	-0.138181	0.500834	-0.194947	0.339907	-0.354111	0.0759248	0.458814	0.0183938	0.265597	0.18973
putative targets of PAX3	-0.380387	0.0552408	-0.551772	0.00347575	-0.090854	0.658926	-0.305031	0.129711	0.353888	0.0761222	0.0429166	0.8351	0.173555	0.396494	0.410271	0.0373655	0.476351	0.0138898	0.245151	0.227402	0.69819	7.30834e-05	0.292193	0.14749	-0.274618	0.174562	0.339661	0.0895733	0.0580852	0.778059	0.260293	0.199058	0.371742	0.0614911	0.033533	0.870816	0.0650918	0.752066	-0.0731733	0.722411	-0.441267	0.0240327	0.385502	0.0517828	0.180898	0.3765
adhesion and migration, chemotaxis	-0.553311	0.00336747	-0.479555	0.0131749	-0.0404666	0.844397	-0.395667	0.0454149	-0.175047	0.392382	-0.426744	0.0296944	-0.277752	0.169498	0.121763	0.553483	0.414602	0.0352106	0.056474	0.784071	0.791119	1.49918e-06	0.230133	0.258053	0.321	0.109836	0.646277	0.000361376	0.203016	0.319892	0.514411	0.00717486	0.678074	0.000140907	0.202573	0.320973	0.0825456	0.688504	0.0591522	0.774085	-0.0633556	0.758484	0.337557	0.0917054	0.0289417	0.888387
lipid metabolism, endoplasmic reticulum	0.82656	1.95873e-07	0.766153	5.05139e-06	0.253773	0.210951	0.323879	0.106507	-0.216515	0.288062	0.211522	0.299593	0.263411	0.193538	-0.0396525	0.847491	-0.833515	1.24524e-07	-0.40186	0.0418494	-0.492911	0.0105138	-0.31785	0.113566	-0.360319	0.0705743	-0.708925	5.03694e-05	-0.387014	0.0507939	-0.232384	0.253296	-0.193207	0.344319	0.258304	0.202637	0.488796	0.0112811	0.35247	0.0773892	-0.0827101	0.687913	0.0950704	0.6441	-0.0574448	0.780447
growth factor induced, enriched in nuclear receptor subfamily 4	-0.487148	0.0116012	-0.540313	0.00437904	-0.246864	0.224067	-0.424893	0.0304872	0.439181	0.0247873	0.0316967	0.877837	0.0259341	0.899925	0.325079	0.105141	0.53129	0.00522364	0.180474	0.377636	0.621613	0.000699613	0.332427	0.0970627	-0.299593	0.137042	0.344051	0.0852449	-0.0144776	0.944039	0.175554	0.390992	0.290295	0.15026	0.13159	0.521668	-0.0931473	0.650846	-0.13165	0.521476	-0.346571	0.0828327	0.480435	0.0129838	0.28756	0.154316
enriched in antigen presentation (II)	0.78122	2.47237e-06	0.588366	0.00156945	0.113186	0.581959	0.241832	0.233956	-0.125473	0.541367	0.170036	0.406284	0.395944	0.0452504	-0.110944	0.589505	-0.871705	6.71697e-09	-0.492961	0.0105047	-0.666873	0.000198829	-0.561531	0.00283653	-0.407686	0.0387004	-0.842581	6.68208e-08	-0.506262	0.0083165	-0.326841	0.103161	-0.474889	0.0142267	0.0544991	0.791455	0.37216	0.061177	0.385625	0.0517016	-0.0488397	0.812713	-0.0529905	0.797108	0.139242	0.497522
enriched in antigen presentation (III)	-0.609267	0.000954258	-0.22112	0.277677	-0.251947	0.214367	-0.0722766	0.725683	0.231206	0.255778	0.0510419	0.804425	-0.458832	0.0183886	0.0710265	0.730253	0.678166	0.000140499	0.399268	0.0433137	0.29159	0.148366	0.451493	0.0205979	0.505106	0.00849017	0.507111	0.0081909	0.268103	0.185428	-0.0331461	0.872295	0.0253013	0.902356	0.0591765	0.773995	-0.641248	0.000415399	-0.43313	0.0270853	0.111085	0.589028	-0.0242324	0.906463	-0.30613	0.128266
Hox cluster V	0.00309305	0.988035	-0.158108	0.440459	0.628492	0.000585162	0.131567	0.521742	-0.480352	0.0130019	-0.202433	0.321313	-0.158745	0.438597	-0.0935563	0.649409	0.0174588	0.932539	0.184466	0.366997	0.295979	0.142076	0.55828	0.00303728	0.116594	0.570568	0.431105	0.0278918	0.579744	0.00190861	0.696711	7.68322e-05	0.488408	0.0113558	-0.0316323	0.878083	0.518257	0.00668353	0.422506	0.0315347	-0.193492	0.343594	-0.250818	0.216497	-0.156123	0.446292
enriched for SMAD2/3 signaling	-0.754946	8.31463e-06	-0.717679	3.67291e-05	-0.0701338	0.733521	-0.306286	0.128061	0.186521	0.36159	-0.162827	0.42676	-0.265405	0.190061	0.0736753	0.720581	0.86419	1.27722e-08	0.485939	0.0118408	0.62405	0.000657016	0.582519	0.00179317	0.197531	0.333416	0.817184	3.49926e-07	0.541739	0.0042568	0.389244	0.0493621	0.43156	0.0277088	-0.228855	0.260779	-0.274881	0.174134	-0.31541	0.116519	-0.0857446	0.677059	0.0691102	0.737275	0.0293707	0.886743
MAPK, RAS signaling	-0.426245	0.0299065	-0.334497	0.0948739	-0.487025	0.0116254	-0.11483	0.576451	0.88434	2.07128e-09	0.515396	0.00704627	0.000887352	0.996567	0.319761	0.111292	0.783253	2.2357e-06	0.547168	0.00381754	0.457506	0.0187728	0.26145	0.196998	-0.315258	0.116704	0.141273	0.491207	-0.0270197	0.895758	-0.413445	0.0357761	-0.164391	0.422269	-0.445182	0.0226665	-0.641806	0.000409077	-0.719673	3.4125e-05	-0.12919	0.529355	0.183386	0.36986	-0.034248	0.868085
phosphatidylinositol signaling system	0.226016	0.266903	-0.154203	0.451973	0.704071	5.97193e-05	0.0252671	0.902487	-0.719185	3.47472e-05	-0.461548	0.017622	0.175839	0.390212	0.0143156	0.944664	-0.379469	0.05588	-0.178901	0.381878	0.178088	0.384081	0.104141	0.61266	0.075504	0.713928	0.252644	0.213058	0.341729	0.0875135	0.826374	1.98206e-07	0.675385	0.000153253	0.379477	0.0558739	0.930956	5.42757e-12	0.757504	7.4379e-06	-0.164244	0.42269	0.00752395	0.970901	0.142982	0.485923
cell cycle (III)	-0.504211	0.00862656	-0.683331	0.000119274	0.0452737	0.826175	-0.375982	0.0583603	-0.111895	0.5863	-0.434926	0.0263858	0.0516696	0.802066	0.0167705	0.935193	0.459271	0.0182631	0.104828	0.610304	0.359727	0.0710719	0.334854	0.0945003	0.115	0.575882	0.670815	0.000176423	0.394455	0.0461401	0.551177	0.00351839	0.561743	0.00282379	0.156385	0.445521	0.136852	0.505001	0.0291244	0.887687	0.292545	0.146981	0.243462	0.230722	0.727195	2.57112e-05
nuclear pore complex	-0.577177	0.00202103	-0.60021	0.00118881	0.304792	0.130027	-0.142413	0.487681	-0.301345	0.134648	-0.401877	0.0418397	-0.260474	0.198736	-0.0425216	0.836597	0.640449	0.000424599	0.410772	0.0371106	0.497162	0.00976718	0.539814	0.00442254	0.473778	0.014487	0.968901	4.60891e-16	0.784741	2.07551e-06	0.696808	7.65821e-05	0.754041	8.64615e-06	0.124864	0.543348	0.0913527	0.657165	-0.0746265	0.717118	0.176355	0.388799	-0.0720482	0.726517	0.0950465	0.644184
nuclear pore complex (mitosis)	-0.520678	0.00638906	-0.498503	0.00954099	0.375303	0.0588533	-0.130142	0.526301	-0.439619	0.0246273	-0.468941	0.0156668	-0.344576	0.0847375	-0.0651678	0.751786	0.51329	0.00732367	0.318124	0.113237	0.479728	0.0131371	0.50582	0.00838251	0.533267	0.00502761	0.94734	2.29073e-13	0.764805	5.37128e-06	0.764781	5.37702e-06	0.796719	1.11624e-06	0.257257	0.204538	0.181825	0.374016	0.0646607	0.753658	0.155003	0.449602	-0.0728123	0.723728	0.0474608	0.817912
Hox cluster VI	0.000283349	0.998904	-0.0979612	0.634012	0.497412	0.00972463	0.144601	0.480947	-0.293929	0.14499	-0.0578209	0.779045	-0.159336	0.436872	-0.222626	0.274335	0.10308	0.616305	0.261895	0.196208	0.376037	0.0583204	0.518581	0.00664353	-0.0157147	0.939265	0.347023	0.0824062	0.509228	0.0078845	0.489681	0.0111123	0.35227	0.0775696	-0.318819	0.112408	0.352952	0.076957	0.206091	0.31246	-0.359666	0.0711234	-0.29647	0.141384	-0.248885	0.220176
receptors, cell migration	-0.775567	3.25314e-06	-0.685185	0.000112375	0.0333939	0.871348	-0.249758	0.218509	-0.0363492	0.860068	-0.307517	0.126456	-0.38861	0.0497658	0.00324951	0.98743	0.842145	6.89114e-08	0.488895	0.011262	0.650532	0.000320564	0.492344	0.0106167	0.445448	0.0225762	0.944446	4.28856e-13	0.664357	0.000214403	0.505003	0.00850569	0.584839	0.00170134	-0.0962885	0.639842	-0.22196	0.275809	-0.27355	0.176312	0.0960553	0.640656	-0.0585213	0.776434	-0.0391662	0.849341
axon guidance	-0.617938	0.000768363	-0.637558	0.000459396	-0.337596	0.0916651	-0.289956	0.150758	0.599582	0.00120678	0.141418	0.490758	0.0334271	0.871221	0.299153	0.137647	0.822233	2.57094e-07	0.439499	0.0246709	0.451732	0.0205228	0.343125	0.0861441	-0.0178875	0.930886	0.483869	0.0122605	0.169191	0.408656	0.0133592	0.948356	0.163804	0.423952	-0.0806391	0.695356	-0.422877	0.0313697	-0.455338	0.019415	-0.0646038	0.753868	0.324112	0.10624	0.126204	0.538996
viral sensing & immunity; IRF2 targets network (I)	0.411652	0.0366669	-0.160311	0.434034	0.103468	0.614969	0.201822	0.322808	0.341	0.0882353	0.34384	0.085449	0.976882	1.36751e-17	0.41144	0.0367736	-0.127774	0.533917	0.120413	0.557922	-0.100222	0.626167	-0.249837	0.218358	-0.393529	0.0467001	-0.375116	0.0589896	-0.179077	0.381402	-0.185186	0.365098	-0.151788	0.459174	-0.230556	0.257156	0.258086	0.203032	-0.0199793	0.922827	-0.167405	0.413692	0.1543	0.451686	0.32013	0.110856
viral sensing & immunity; IRF2 targets network (II)	0.491519	0.0107683	-0.0742841	0.718364	0.151687	0.459476	0.252508	0.213313	0.270227	0.181836	0.334003	0.0953924	0.979193	3.9084e-18	0.385481	0.0517966	-0.234039	0.249835	0.0705461	0.732011	-0.234909	0.24803	-0.332598	0.096881	-0.363035	0.0683269	-0.444165	0.0230153	-0.189023	0.355068	-0.210372	0.302289	-0.218716	0.283069	-0.180811	0.376731	0.277608	0.169728	0.0229203	0.911507	-0.149222	0.466888	0.0633593	0.75847	0.319298	0.11184
complement activation (I)	0.36408	0.0674768	-0.0408254	0.843034	-0.17017	0.405911	0.0179271	0.930734	0.408103	0.0384825	0.288237	0.153304	0.820385	2.88118e-07	0.262265	0.195554	-0.253767	0.210963	-0.138642	0.499395	-0.169973	0.406461	-0.422103	0.031714	-0.459854	0.018097	-0.559835	0.00293981	-0.507587	0.0081212	-0.359781	0.0710265	-0.307214	0.126851	-0.136938	0.504732	0.120281	0.558356	0.0200473	0.922564	-0.307461	0.12653	0.227086	0.264585	0.240078	0.23747
complement activation (II)	-0.321958	0.108719	-0.206566	0.31132	-0.567136	0.00251694	-0.614565	0.000836562	0.310384	0.122778	-0.138329	0.500371	-0.058146	0.777833	0.19042	0.351456	0.054844	0.790164	-0.371934	0.0613465	0.411617	0.0366846	-0.0292774	0.887101	-0.326931	0.10306	-0.0701958	0.733294	-0.558637	0.00301463	-0.0503951	0.806857	0.0892758	0.664507	0.124962	0.543029	-0.0740469	0.719227	0.0778305	0.705494	-0.323933	0.106445	0.798963	9.89327e-07	0.179879	0.379237
golgi membrane (I)	0.751622	9.59115e-06	0.645373	0.000370609	0.0823394	0.689244	0.173158	0.397592	-0.172818	0.398534	0.106923	0.603144	0.305926	0.128533	-0.052761	0.797969	-0.884669	2.00523e-09	-0.570392	0.00234582	-0.437901	0.0252598	-0.385073	0.0520661	-0.40056	0.0425786	-0.797546	1.06784e-06	-0.613056	0.000868737	-0.254701	0.20923	-0.258302	0.202641	0.22954	0.259316	0.457526	0.0187671	0.469227	0.015595	-0.106189	0.60565	0.152647	0.456605	0.0407547	0.843303
glycerophospholipid metabolism	0.831261	1.44536e-07	0.738042	1.68146e-05	0.285941	0.156752	0.359504	0.0712598	-0.348686	0.0808488	0.116202	0.571873	0.22572	0.267545	-0.0553365	0.788322	-0.911633	9.47339e-11	-0.466594	0.0162673	-0.521285	0.00631698	-0.331759	0.0977779	-0.215734	0.289847	-0.711827	4.54201e-05	-0.387416	0.0505331	-0.157286	0.442871	-0.229381	0.259655	0.140633	0.493191	0.514643	0.00714435	0.498409	0.00955663	0.0111654	0.956828	0.0368628	0.85811	-0.0793814	0.699889
cytokines - recepters cluster	0.554309	0.00329883	0.347358	0.0820907	0.0320638	0.876433	-0.0302451	0.883394	-0.11941	0.561232	0.000916881	0.996453	0.384582	0.0523915	0.161808	0.429696	-0.773833	3.5332e-06	-0.571286	0.00230062	-0.141985	0.489003	-0.417419	0.0338633	-0.400829	0.0424269	-0.690717	9.3829e-05	-0.641363	0.000414083	-0.0947463	0.645235	-0.172741	0.398748	0.23886	0.239932	0.492213	0.0106408	0.552231	0.00344319	-0.349691	0.0799191	0.290644	0.149748	0.0555039	0.787696
cell adhesion (GO)	-0.719973	3.37473e-05	-0.575062	0.00211785	-0.052999	0.797076	-0.119474	0.56102	0.190682	0.350781	-0.052745	0.798029	-0.36425	0.0673394	-0.0101992	0.960561	0.932314	4.30691e-12	0.635578	0.000484637	0.544019	0.00406733	0.548337	0.00372817	0.338732	0.0905098	0.829725	1.59783e-07	0.651959	0.000307808	0.254782	0.20908	0.350875	0.0788339	-0.286648	0.155685	-0.433657	0.0268784	-0.49878	0.00949481	0.143078	0.485631	-0.135114	0.510477	-0.0834856	0.685134
enriched in monocytes (IV)	0.885019	1.93702e-09	0.721928	3.13785e-05	0.163058	0.426094	0.372137	0.0611945	-0.0650378	0.752265	0.330716	0.098901	0.405008	0.0401234	-0.00760373	0.970593	-0.866327	1.06811e-08	-0.403597	0.04089	-0.582075	0.00181122	-0.385998	0.0514564	-0.460128	0.0180195	-0.885492	1.84827e-09	-0.514171	0.00720643	-0.374806	0.0592162	-0.436085	0.0259425	0.0221589	0.914436	0.402526	0.0414791	0.350066	0.0795741	-0.0721959	0.725978	0.0467398	0.820634	0.0260311	0.899553
enriched in monocytes (surface)	0.754366	8.52579e-06	0.56036	0.00290747	-0.0679971	0.741363	0.270252	0.181794	0.268444	0.184848	0.460502	0.0179142	0.531745	0.0051779	0.130518	0.525097	-0.67515	0.000154377	-0.332082	0.0974316	-0.575743	0.00208624	-0.496788	0.00983106	-0.569686	0.00238208	-0.922444	2.09472e-11	-0.650786	0.000318255	-0.556896	0.00312633	-0.558036	0.00305284	0.0748751	0.716214	0.188251	0.357071	0.164844	0.420975	-0.116355	0.571364	0.118131	0.565462	0.118235	0.56512
enriched in activated dendritic cells (I)	0.0895235	0.66363	-0.307538	0.12643	0.032048	0.876493	0.0605421	0.768916	0.334459	0.0949132	0.200476	0.326112	0.587837	0.00158863	0.326646	0.103379	0.104792	0.610426	0.154524	0.451021	-0.390694	0.048448	-0.321058	0.109768	-0.27043	0.181495	-0.088099	0.668681	0.0179425	0.930674	-0.121822	0.55329	-0.125486	0.541326	0.244022	0.229618	0.0282037	0.891216	-0.151801	0.459132	0.118796	0.56326	-0.0849425	0.679923	0.540078	0.00439952
enriched for cell migration	0.0624024	0.762014	0.32359	0.106838	-0.0702138	0.733228	-0.291717	0.148181	-0.332178	0.0973295	-0.298198	0.138969	-0.356043	0.0742278	-0.167518	0.413374	-0.360057	0.0707945	-0.485689	0.0118907	0.318127	0.113234	0.213582	0.294801	-0.093004	0.65135	-0.0600374	0.770792	-0.297963	0.139296	0.19857	0.33083	0.337465	0.0917986	0.236681	0.244376	0.330207	0.0994532	0.381812	0.0542596	-0.14391	0.483068	0.598984	0.0012241	-0.120088	0.558992
enriched in B cell differentiation	-0.586996	0.00161958	-0.500048	0.00928594	-0.054027	0.793223	-0.159544	0.436266	0.282095	0.162651	0.047782	0.8167	-0.2705	0.181378	0.11772	0.566825	0.779684	2.66587e-06	0.509723	0.00781439	0.553815	0.00333263	0.847195	4.79481e-08	0.102141	0.619536	0.645441	0.000369899	0.466002	0.0164215	0.270804	0.180868	0.311669	0.121155	-0.254684	0.20926	-0.27598	0.172348	-0.294553	0.144098	-0.031584	0.878268	0.15369	0.453498	-0.0524402	0.799173
enriched in membrane proteins	0.0171373	0.933779	-0.37596	0.0583765	0.205139	0.314749	0.147847	0.471049	0.245949	0.225845	0.218185	0.284268	0.459235	0.0182732	0.919429	3.25824e-11	0.24158	0.234461	0.392121	0.0475622	0.222666	0.274246	0.0136249	0.94733	-0.129365	0.528792	0.0882662	0.668087	0.188464	0.356518	0.109764	0.593492	0.142339	0.487909	-0.0764736	0.710409	0.136066	0.507475	-0.078962	0.701403	-0.0506057	0.806065	0.173054	0.39788	-0.00884974	0.965776
double positive thymocytes	-0.717438	3.7056e-05	-0.625315	0.000635807	0.0249989	0.903517	-0.0785612	0.702851	0.143791	0.483436	-0.0685159	0.739457	-0.321574	0.109166	0.0324788	0.874846	0.922838	1.97471e-11	0.662931	0.000223692	0.538608	0.00452911	0.5142	0.00720267	0.411636	0.0366752	0.859376	1.89023e-08	0.706708	5.44664e-05	0.327937	0.101943	0.354898	0.0752298	-0.232483	0.253088	-0.391138	0.0481708	-0.427659	0.0293087	0.126824	0.536987	-0.190818	0.350432	-0.0832677	0.685914
type I interferon response	0.44836	0.0216046	-0.157612	0.441913	0.16	0.434938	0.20615	0.312318	0.278564	0.168202	0.298087	0.139124	0.976185	1.94572e-17	0.357118	0.073296	-0.1791	0.381341	0.0914746	0.656735	-0.195596	0.338269	-0.276571	0.171395	-0.438325	0.0251022	-0.378628	0.0564704	-0.131938	0.520557	-0.1508	0.462134	-0.146111	0.476331	-0.225339	0.268377	0.318526	0.112757	0.0141124	0.945448	-0.108639	0.597309	0.0971899	0.636697	0.413747	0.0356279
inositol phosphate metabolism	0.280994	0.164368	-0.122875	0.549838	0.698986	7.11323e-05	0.0625969	0.761293	-0.648727	0.000337354	-0.39098	0.0482698	0.24427	0.229131	0.0776223	0.706247	-0.353159	0.0767717	-0.12532	0.541864	0.181258	0.375534	0.132938	0.517372	-0.0112726	0.956414	0.222283	0.275092	0.33712	0.0921531	0.758525	7.11183e-06	0.714529	4.12034e-05	0.345286	0.0840561	0.942714	6.14214e-13	0.662944	0.000223606	-0.111914	0.586233	0.0483315	0.814628	0.145512	0.478159
enriched in G-protein coupled receptors	-0.466331	0.0163357	-0.488789	0.0112825	0.132341	0.519275	-0.224681	0.269814	-0.051264	0.80359	-0.190763	0.350575	-0.240486	0.23665	0.0929582	0.651511	0.501767	0.00900866	0.310412	0.122742	0.955852	2.88644e-14	0.520138	0.00645385	0.0639264	0.756372	0.620659	0.000716926	0.381499	0.054474	0.55485	0.00326206	0.606362	0.00102469	-0.167012	0.414806	0.143273	0.485028	0.0659632	0.748851	-0.229964	0.258413	0.254814	0.209021	-0.0419404	0.838802
recruitment of neutrophils	0.801618	8.55956e-07	0.738198	1.67094e-05	0.0564301	0.784234	0.43471	0.0264693	0.0664952	0.74689	0.441392	0.023988	0.320009	0.111	-0.08254	0.688524	-0.736871	1.76202e-05	-0.284266	0.159303	-0.620202	0.00072535	-0.333617	0.0958	-0.384229	0.052627	-0.909882	1.18784e-10	-0.49078	0.0109056	-0.544591	0.00402099	-0.686182	0.00010881	-0.225018	0.269077	0.115787	0.573255	0.16605	0.417536	-0.0553472	0.788282	-0.0910524	0.658225	-0.075531	0.71383
cell adhesion, membrane	-0.291628	0.148311	-0.213976	0.293891	-0.227224	0.264287	0.137144	0.504084	0.652531	0.000302828	0.465892	0.0164503	0.0161357	0.937641	0.206205	0.312185	0.716861	3.78481e-05	0.60979	0.000942027	-0.0531082	0.796667	0.236389	0.244976	-0.0241517	0.906773	0.232699	0.252636	0.267005	0.187304	-0.369377	0.063293	-0.210903	0.301042	-0.167189	0.414304	-0.632137	0.000531391	-0.741369	1.47e-05	0.298069	0.139149	-0.0899436	0.662143	0.154531	0.451
cell cell adhesion	0.0750024	0.715751	-0.117553	0.56738	0.370772	0.0622256	0.325393	0.104786	-0.0157516	0.939123	0.162967	0.426356	0.237594	0.242506	0.448574	0.0215346	0.267377	0.186667	0.454495	0.0196695	0.180918	0.376446	0.213605	0.294747	0.268204	0.185256	0.281074	0.164243	0.436229	0.0258877	0.144759	0.480464	0.255339	0.208051	0.0234879	0.909324	0.0846542	0.680953	-0.2188	0.282878	0.21719	0.286524	0.109335	0.594948	0.023339	0.909897
Membrane, ER proteins	-0.516148	0.00694934	-0.455046	0.0195029	-0.083058	0.686666	-0.186384	0.361948	0.294284	0.144482	0.0297082	0.88545	-0.127119	0.536033	0.253177	0.212062	0.746457	1.19228e-05	0.459245	0.0182704	0.609277	0.000954022	0.731962	2.13868e-05	0.0419114	0.838912	0.627288	0.000603927	0.356718	0.0736412	0.222854	0.273831	0.516522	0.00690161	0.00250789	0.990299	-0.171702	0.401634	-0.366003	0.065934	0.0427389	0.835773	0.331486	0.0980713	0.0486123	0.81357
enriched in plasma membrane proteins (I)	0.0529455	0.797277	0.181407	0.375136	-0.507953	0.00806785	-0.264817	0.191082	0.169526	0.407716	-0.0425954	0.836317	0.057926	0.778653	-0.207588	0.30888	-0.326817	0.103187	-0.499412	0.00939018	-0.315752	0.116101	-0.257613	0.203891	-0.17218	0.400304	-0.503306	0.00876646	-0.611965	0.000892642	-0.390779	0.0483949	-0.54178	0.00425333	-0.113801	0.579896	-0.239944	0.23774	0.0760071	0.712101	0.091256	0.657506	0.399136	0.0433892	0.217982	0.284728
enriched in plasma membrane proteins (II)	-0.063668	0.757328	-0.163817	0.423915	0.49226	0.0106322	0.23794	0.241801	-0.179674	0.379792	0.0276992	0.893151	-0.0908221	0.659038	0.197612	0.333214	0.313859	0.118424	0.471756	0.0149709	0.366102	0.0658556	0.273223	0.176851	0.160707	0.432885	0.498149	0.00960019	0.584689	0.00170714	0.399315	0.0432868	0.548905	0.00368539	0.109209	0.595375	0.244961	0.227774	-0.0560464	0.785668	-0.136337	0.506623	-0.380322	0.0552853	-0.231837	0.254447
enriched for ubiquitination	-0.270869	0.18076	-0.561961	0.00281081	0.483016	0.0124371	-0.262427	0.195269	-0.581951	0.00181632	-0.62867	0.00058243	-0.0241014	0.906966	0.00390486	0.984896	0.0927283	0.65232	-0.0266797	0.897063	0.496014	0.00996423	0.313889	0.118388	0.214227	0.293311	0.661471	0.000233571	0.499611	0.0093575	0.951287	9.18126e-14	0.857291	2.22999e-08	0.294055	0.144809	0.667557	0.000194771	0.536071	0.00476042	-0.0860112	0.676109	0.108542	0.597636	0.227388	0.263932
lysosomal/endosomal proteins	-0.118626	0.563822	0.0387907	0.850769	-0.479615	0.0131618	-0.20352	0.318667	0.43185	0.0275929	0.147365	0.472513	0.101192	0.622811	0.157339	0.442713	0.0721329	0.726208	-0.154645	0.450662	-0.303264	0.132061	-0.316689	0.114965	-0.0853482	0.678474	-0.198518	0.330957	-0.43805	0.0252042	-0.420217	0.0325659	-0.237663	0.242366	0.557721	0.00307297	-0.367996	0.0643641	-0.242512	0.232603	0.0418809	0.839027	0.216512	0.288069	0.21728	0.28632
extracellular matrix, complement	0.505979	0.00835871	0.59325	0.00140139	-0.387606	0.0504105	0.130122	0.526364	0.449074	0.0213717	0.466748	0.0162272	0.265603	0.18972	0.0614299	0.76562	-0.435067	0.0263317	-0.307336	0.126692	-0.545629	0.00393794	-0.397589	0.0442837	-0.516239	0.00693773	-0.822648	2.50545e-07	-0.716157	3.8835e-05	-0.767724	4.70036e-06	-0.601214	0.00116056	0.0631955	0.759076	-0.172773	0.398658	-0.158763	0.438543	0.00606739	0.976533	0.139202	0.497645	0.0732515	0.722125
transmembrane and ion transporters (I)	0.141055	0.491883	-0.0255348	0.901459	0.700919	6.65851e-05	0.525751	0.00580726	-0.302852	0.132614	0.114274	0.578311	-0.0110039	0.957452	0.0830029	0.686863	0.219406	0.281514	0.571061	0.00231195	0.102604	0.617942	0.334142	0.0952466	0.330759	0.0988548	0.453208	0.0200633	0.763209	5.77293e-06	0.398247	0.0439013	0.436605	0.0257452	0.0147218	0.943096	0.280381	0.16533	-0.00717822	0.972238	0.181672	0.374426	-0.436211	0.0258944	-0.214054	0.29371
nuclear pore, transport; mRNA splicing, processing	-0.560219	0.00291612	-0.598948	0.00122515	0.329073	0.100691	-0.193847	0.342693	-0.370055	0.0627727	-0.470602	0.0152531	-0.273037	0.177157	-0.0626181	0.761215	0.567755	0.00248361	0.330754	0.0988602	0.556451	0.00315544	0.528081	0.00555533	0.441151	0.0240739	0.958252	1.49404e-14	0.748086	1.11381e-05	0.76951	4.32786e-06	0.815064	3.97174e-07	0.135905	0.507984	0.190622	0.350935	0.0357502	0.862352	0.0935401	0.649466	-0.03787	0.854274	0.0897085	0.662975
cell cycle, ATP binding	-0.0157094	0.939286	-0.294616	0.144008	0.561402	0.00284427	-0.171548	0.402063	-0.817465	3.44065e-07	-0.693255	8.6265e-05	-0.00752719	0.970888	-0.123558	0.547606	-0.337988	0.0912653	-0.319007	0.112185	0.128166	0.532652	0.0682257	0.740523	0.305637	0.128912	0.377966	0.0569388	0.332009	0.0975098	0.914776	6.23655e-11	0.618498	0.000757524	0.424673	0.0305822	0.789638	1.61841e-06	0.836928	9.89463e-08	-0.101876	0.620452	0.0317476	0.877643	0.178609	0.382668
cytoskeleton/actin (SRF transcription targets)	-0.0766455	0.709785	-0.0331619	0.872235	-0.376643	0.0578839	-0.599467	0.0012101	-0.0768736	0.708959	-0.39511	0.0457473	0.0188441	0.9272	-0.0109113	0.95781	-0.324083	0.106274	-0.674038	0.000159786	0.202725	0.320602	-0.0655203	0.750485	-0.232042	0.254016	-0.163231	0.425597	-0.582707	0.00178559	0.119227	0.561835	0.200952	0.324943	0.332504	0.0969815	0.258849	0.201652	0.400593	0.0425598	-0.0453252	0.82598	0.864975	1.19639e-08	0.439981	0.0244956
cytoskeleton/actin (SRF transcription targets)	-0.0833406	0.685653	-0.116713	0.570173	-0.404378	0.0404645	-0.515895	0.00698179	0.170948	0.403733	-0.179651	0.379852	0.156063	0.44647	0.225204	0.268671	-0.135177	0.51028	-0.452197	0.0203769	0.296292	0.141634	-0.0171893	0.933578	-0.348956	0.080598	-0.158363	0.439715	-0.551287	0.00351051	0.00184683	0.992856	0.183652	0.369152	0.20163	0.323277	0.163556	0.424662	0.192008	0.347378	-0.0553132	0.788409	0.933724	3.3703e-12	0.425569	0.0301954
MHC-TLR7-TLR8 cluster	-0.421593	0.0319425	-0.396595	0.0448659	-0.351486	0.0782783	-0.0650354	0.752274	0.535606	0.00480389	0.245819	0.226098	0.166421	0.416481	0.226653	0.265521	0.59557	0.00132714	0.390834	0.0483609	0.269782	0.182584	0.212726	0.296787	0.194858	0.340131	0.189534	0.353745	0.0163602	0.936776	-0.217624	0.285538	-0.203448	0.318841	-0.298981	0.137885	-0.566438	0.00255494	-0.431408	0.0277698	-0.0706961	0.731462	0.158264	0.440004	-0.102829	0.617167
intracellular transport	-0.0873383	0.671384	-0.344086	0.0852106	0.556532	0.00315012	-0.188433	0.356599	-0.695133	8.10208e-05	-0.622408	0.000685456	-0.0287008	0.88931	-0.066948	0.745223	-0.11039	0.591377	-0.13678	0.505228	0.393996	0.0464173	0.277792	0.169433	0.185095	0.365337	0.533376	0.00501704	0.432546	0.027316	0.915865	5.37577e-11	0.859715	1.83968e-08	0.365665	0.0662034	0.786219	1.92664e-06	0.619085	0.000746305	-0.119754	0.560095	0.113062	0.582373	0.148058	0.470409
innate antiviral response	0.500314	0.00924247	-0.0770537	0.708306	0.145816	0.477229	0.238892	0.239866	0.294401	0.144315	0.339139	0.0900984	0.962801	3.83119e-15	0.335093	0.0942502	-0.215085	0.291334	0.0721938	0.725985	-0.288666	0.152666	-0.28795	0.153733	-0.453803	0.0198804	-0.431468	0.0277458	-0.158853	0.43828	-0.215116	0.291263	-0.198702	0.3305	-0.200163	0.326885	0.294205	0.144595	-0.0129172	0.950063	-0.0403995	0.844652	0.0978103	0.634537	0.433582	0.026908
TBA (source: B cells)	0.105156	0.609181	0.0259016	0.90005	0.609199	0.000955855	0.483079	0.0124239	-0.211842	0.298847	0.179515	0.380219	-0.072008	0.726664	-0.091794	0.655609	0.267649	0.186202	0.590127	0.00150694	0.3321	0.0974125	0.527204	0.00564901	0.169943	0.406546	0.40528	0.0399775	0.711935	4.52439e-05	0.33802	0.0912322	0.363964	0.0675707	-0.260169	0.199281	0.221302	0.277273	-0.0820873	0.690149	0.0415549	0.840265	-0.432547	0.0273157	-0.26067	0.198385
TBA (source: naive B cells)	-0.238036	0.241605	-0.358973	0.0717095	0.47494	0.0142148	0.0542279	0.792471	-0.450407	0.0209426	-0.321657	0.109069	-0.180127	0.378571	-0.258676	0.201964	0.232945	0.25212	0.25471	0.209214	0.507055	0.00819906	0.453869	0.0198602	0.401372	0.042122	0.614784	0.000831976	0.620907	0.000712395	0.692549	8.83123e-05	0.523257	0.00608748	-0.164821	0.42104	0.324273	0.106057	0.266463	0.188236	-0.188478	0.356483	-0.233686	0.250571	-0.206759	0.310858
TBA (source: memory B cells)	0.517924	0.00672502	0.219871	0.280469	0.222544	0.274516	0.204247	0.316905	0.1075	0.601178	0.242233	0.233159	0.443956	0.0230872	0.516656	0.00688457	-0.321665	0.10906	-0.0357861	0.862215	-0.311158	0.121799	-0.34703	0.0823988	-0.494844	0.0101686	-0.3898	0.0490101	-0.162502	0.427696	-0.162765	0.426937	0.0328205	0.873539	0.322558	0.108025	0.36585	0.066056	0.0450174	0.827144	0.0656955	0.749839	0.0738538	0.719931	0.16055	0.433341
amino acid metabolism and transport	0.532325	0.00512023	0.389137	0.0494301	-0.169843	0.406827	-0.0535462	0.795025	0.0821073	0.690077	0.11241	0.584565	0.406892	0.0391181	0.0639076	0.756442	-0.687661	0.00010371	-0.542715	0.00417478	-0.205769	0.313233	-0.506617	0.00826377	-0.514343	0.00718376	-0.778579	2.8133e-06	-0.765075	5.30577e-06	-0.34767	0.0817978	-0.282234	0.162436	0.145955	0.476807	0.294451	0.144244	0.310652	0.122438	-0.320392	0.110548	0.278144	0.168872	0.068732	0.738663
transmembrane transport (SLC cluster)	0.572836	0.002224	0.337016	0.0922597	-0.0730172	0.72298	0.011137	0.956938	0.0369311	0.85785	0.0962528	0.639967	0.526583	0.00571624	0.0665582	0.746658	-0.66494	0.000210703	-0.48231	0.0125846	-0.267377	0.186668	-0.526222	0.00575552	-0.459899	0.0180843	-0.712895	4.3709e-05	-0.659227	0.000249498	-0.299588	0.137049	-0.196716	0.335455	0.174304	0.394429	0.367737	0.0645666	0.274803	0.174261	-0.286926	0.155266	0.190805	0.350465	0.104319	0.612048
G protein coupled receptors cluster	0.739432	1.59003e-05	0.853963	2.88833e-08	-0.0739563	0.719557	0.334857	0.0944962	0.0221175	0.914596	0.352925	0.0769811	0.16779	0.412604	-0.124039	0.546036	-0.737542	1.71547e-05	-0.401348	0.0421351	-0.74411	1.31396e-05	-0.388878	0.049595	-0.293094	0.146188	-0.85339	3.01789e-08	-0.556551	0.00314887	-0.61626	0.000801665	-0.597497	0.00126811	0.0534766	0.795286	0.0341624	0.868412	0.06007	0.770671	0.0714662	0.728644	-0.0511555	0.803998	-0.0906837	0.659527
plasma cells & B cells, immunoglobulins	-0.225934	0.267081	-0.0798514	0.698194	0.183081	0.370669	0.138538	0.499719	-0.0751809	0.715102	0.01534	0.940711	-0.307465	0.126525	0.0379474	0.853979	0.434175	0.0266767	0.398774	0.0435971	0.346301	0.083089	0.943296	5.45094e-13	0.242895	0.231844	0.490713	0.010918	0.515826	0.00699073	0.258827	0.201692	0.315947	0.115864	-0.264888	0.19096	-0.0858303	0.676754	-0.175999	0.389775	0.440747	0.0242189	0.154975	0.449686	0.0203682	0.921329
plasma cells, immunoglobulins	-0.0342768	0.867975	0.136025	0.507603	0.0508994	0.80496	0.254894	0.208873	-0.128539	0.531451	-0.00852827	0.967019	-0.199262	0.329112	0.0228901	0.911624	0.183684	0.369067	0.21111	0.300557	-0.208433	0.30687	0.219249	0.281866	0.389246	0.0493606	0.20644	0.311622	0.309415	0.124012	-0.0880227	0.668952	0.0238547	0.907914	0.0238866	0.907792	-0.249958	0.218129	-0.313943	0.11832	0.986483	2.29205e-20	-0.0225356	0.912987	0.283254	0.160858
enriched in NK cells (III)	-0.644483	0.000379893	-0.637736	0.00045719	-0.00593512	0.977044	-0.333301	0.0961341	0.0321426	0.876131	-0.252504	0.213321	-0.23525	0.247324	0.100133	0.626475	0.694528	8.26781e-05	0.361332	0.0697299	0.924194	1.60756e-11	0.497502	0.00970938	0.150815	0.46209	0.765586	5.18393e-06	0.429841	0.0284049	0.507314	0.00816106	0.650535	0.000320537	-0.171163	0.403136	-0.0136611	0.947191	-0.143835	0.483299	-0.14435	0.481716	0.226048	0.266834	-0.00655899	0.974632
interferon alpha response (I)	0.371975	0.0613159	0.11787	0.566328	0.705775	5.62766e-05	0.316812	0.114815	-0.618043	0.000766319	-0.184392	0.367194	0.121928	0.552943	-0.00204095	0.992105	-0.302224	0.133458	0.0480124	0.815831	0.241877	0.233867	0.208807	0.305984	0.190987	0.349998	0.163352	0.425249	0.402844	0.0413036	0.550578	0.0035618	0.523443	0.00606616	0.0136302	0.94731	0.727136	2.57697e-05	0.406053	0.0395637	-0.0616468	0.764816	-0.046633	0.821037	-0.173417	0.396876
G protein mediated calcium signaling	0.65197	0.000307712	0.497475	0.00971386	0.38408	0.0527263	0.173928	0.395465	-0.545504	0.00394788	-0.150632	0.462638	0.174885	0.392829	-0.0414242	0.840761	-0.871555	6.80598e-09	-0.53123	0.00522964	-0.230836	0.256561	-0.194339	0.341444	-0.122899	0.549762	-0.483193	0.0124003	-0.281406	0.163723	0.191463	0.348776	0.0198869	0.923183	0.250915	0.216312	0.69492	8.15996e-05	0.719963	3.37605e-05	-0.0563417	0.784565	0.248616	0.220692	0.0269422	0.896056
leukocyte differentiation	0.247765	0.222328	0.156577	0.444955	-0.413861	0.035572	0.118018	0.565836	0.856716	2.33307e-08	0.73001	2.30727e-05	0.405972	0.0396066	0.259401	0.200659	0.0371776	0.856911	0.139375	0.497107	-0.200174	0.326858	-0.186995	0.360348	-0.706464	5.49334e-05	-0.653318	0.000296076	-0.503755	0.00869684	-0.764427	5.46393e-06	-0.726432	2.64711e-05	-0.424289	0.0307493	-0.403365	0.0410172	-0.405095	0.0400766	-0.266333	0.188459	0.0880064	0.66901	0.079908	0.69799
plasma membrane, cell junction	-0.63827	0.000450603	-0.580598	0.00187245	-0.387897	0.0502227	-0.29616	0.14182	0.651359	0.000313115	0.188635	0.356073	-0.100984	0.623531	0.303699	0.13148	0.821282	2.72656e-07	0.491607	0.010752	0.645066	0.000373785	0.220964	0.278026	-0.165292	0.419697	0.380802	0.0549535	0.106503	0.604577	-0.0822117	0.689702	0.0965209	0.639031	-0.286851	0.155379	-0.495459	0.0100607	-0.501605	0.00903447	-0.283383	0.160658	0.0692113	0.736904	-0.0891333	0.665012
cell junction	-0.572763	0.00222758	-0.545203	0.00397188	-0.190249	0.351898	-0.000506237	0.998042	0.502921	0.0088265	0.224807	0.269538	-0.0272437	0.894899	0.230465	0.257348	0.868678	8.74214e-09	0.666695	0.0001999	0.379932	0.0555567	0.267335	0.186739	0.213218	0.295644	0.503833	0.00868479	0.375401	0.0587817	-0.0581271	0.777903	0.0285483	0.889895	-0.263731	0.192977	-0.570847	0.00232274	-0.588629	0.00155998	0.00575607	0.977736	-0.151256	0.460765	-0.155213	0.448981
enriched in neutrophils (II)	0.826361	1.98377e-07	0.848716	4.28767e-08	0.0792518	0.700357	0.533136	0.00504044	0.136707	0.505458	0.589864	0.00151614	0.225217	0.268642	-0.00712261	0.972453	-0.651529	0.000311608	-0.166531	0.416169	-0.618933	0.0007492	-0.225988	0.266963	-0.38475	0.05228	-0.862911	1.41938e-08	-0.429949	0.0283608	-0.602207	0.0011332	-0.639886	0.000431196	-0.113204	0.581897	0.0620219	0.763424	0.0451832	0.826517	0.0392762	0.848922	-0.0386812	0.851186	-0.127103	0.536087
xenobiotic metabolism	0.280648	0.16491	0.324303	0.106022	0.189585	0.353612	0.0264939	0.897776	-0.499524	0.00937167	-0.303282	0.132037	-0.134847	0.511321	-0.561004	0.00286825	-0.520133	0.00645439	-0.419624	0.0328374	-0.427705	0.0292891	-0.256961	0.205077	0.124815	0.543509	-0.162462	0.42781	-0.0482689	0.814864	0.108071	0.599236	-0.0217065	0.916177	0.15035	0.463486	0.286846	0.155386	0.380847	0.0549224	0.0314736	0.878691	-0.188666	0.355993	0.0429659	0.834913
enriched in activated dendritic cells (II)	0.617948	0.000768182	0.0645968	0.753894	0.152314	0.4576	0.250268	0.217538	0.243981	0.2297	0.346239	0.083148	0.944207	4.5094e-13	0.31427	0.117918	-0.400105	0.0428364	-0.058437	0.776748	-0.362418	0.0688331	-0.367101	0.0650653	-0.522543	0.00616972	-0.592541	0.00142477	-0.287488	0.154423	-0.254279	0.210011	-0.284369	0.159145	-0.153871	0.452959	0.357497	0.0729698	0.112701	0.583588	-0.115503	0.574203	0.104452	0.611593	0.398839	0.0435598
enriched in cell cycle	-0.502849	0.00883791	-0.436415	0.0258171	-0.334132	0.0952571	-0.0730333	0.722921	0.745327	1.24952e-05	0.417986	0.033597	-0.041159	0.841768	0.481975	0.0126553	0.875161	4.93076e-09	0.65521	0.000280396	0.539587	0.00444244	0.34075	0.0884839	-0.1323	0.519404	0.348408	0.081108	0.175811	0.390288	-0.228325	0.261917	0.0325649	0.874517	-0.321912	0.108773	-0.574832	0.0021286	-0.693521	8.55045e-05	-0.0216773	0.916289	0.152348	0.457497	-0.0567537	0.783026
enriched in dendritic cells	-0.792199	1.41726e-06	-0.624392	0.000651226	-0.331565	0.0979866	-0.281536	0.163521	0.363499	0.0679488	-0.0616563	0.76478	-0.237111	0.243494	0.212559	0.297175	0.874424	5.2707e-09	0.453631	0.0199331	0.417818	0.0336754	0.286798	0.155459	0.34902	0.0805393	0.64823	0.00034211	0.300611	0.135647	0.0465474	0.821361	0.17691	0.387284	-0.00023703	0.999083	-0.607252	0.00100265	-0.525633	0.00582019	0.100514	0.625154	0.0179198	0.930762	-0.00880663	0.965943
mitosis (TF motif CCAATNNSNNNGCG)	-0.477333	0.0136673	-0.629471	0.000570268	0.454427	0.01969	-0.158513	0.439275	-0.51656	0.00689678	-0.552011	0.00345875	-0.190663	0.35083	-0.0347742	0.866076	0.402634	0.0414195	0.240404	0.236816	0.470297	0.0153283	0.429408	0.0285824	0.508021	0.00805802	0.90149	3.30744e-10	0.748347	1.10167e-05	0.893182	8.36085e-10	0.782086	2.36897e-06	0.178699	0.382424	0.34148	0.0877602	0.260543	0.198612	0.0687965	0.738426	-0.0698502	0.73456	0.110954	0.589472
heme biosynthesis (I)	0.00512914	0.980161	-0.330149	0.099516	0.226445	0.265972	0.163995	0.423405	0.240507	0.236608	0.226659	0.265507	0.362566	0.0687108	0.940508	9.55558e-13	0.282987	0.161269	0.420859	0.032274	0.182361	0.372585	0.0851794	0.679076	-0.131059	0.523363	0.137003	0.504528	0.235616	0.246568	0.105808	0.60695	0.187979	0.357781	0.0520143	0.800772	0.104558	0.611228	-0.125103	0.542571	0.124869	0.543331	0.167388	0.413742	0.119705	0.560255
enriched for TF motif TTCNRGNNNNTTC	-0.55298	0.00339051	-0.569467	0.00239337	-0.173625	0.3963	-0.462183	0.0174465	0.0830406	0.686729	-0.295283	0.14306	-0.0968303	0.637951	0.188593	0.356183	0.450686	0.0208534	0.0552755	0.78855	0.42126	0.0320926	0.180158	0.378486	0.107664	0.600622	0.509426	0.00785638	0.123854	0.546639	0.332873	0.096588	0.444388	0.0229383	0.325569	0.104588	-0.0445249	0.829008	-0.0915647	0.656418	-0.0084082	0.967483	0.383951	0.0528129	0.265692	0.189565
erythrocyte differentiation	0.115871	0.572974	-0.221852	0.27605	0.146703	0.474527	0.212295	0.297788	0.42115	0.0321424	0.401963	0.0417916	0.441351	0.0240025	0.939793	1.09872e-12	0.2464	0.224967	0.435175	0.0262901	0.165698	0.418538	0.0317838	0.877504	-0.288909	0.152306	-0.0579249	0.778657	0.0867354	0.673529	-0.0921887	0.654219	0.0360192	0.861326	-0.0135932	0.947453	0.0338682	0.869536	-0.197552	0.333364	0.0643964	0.754635	0.210107	0.302914	0.0992054	0.629689
cell development	0.190173	0.352093	-0.0209087	0.919248	-0.265997	0.189039	-0.281892	0.162967	0.269982	0.182247	0.0800411	0.69751	0.401336	0.0421423	0.389773	0.049027	-0.341308	0.0879302	-0.406959	0.0390829	0.0693351	0.73645	-0.27039	0.181563	-0.514777	0.00712682	-0.473869	0.0144656	-0.664324	0.000214614	-0.14421	0.482148	-0.105184	0.609083	0.207456	0.309193	0.233329	0.251317	0.283556	0.160392	-0.3907	0.0484442	0.489597	0.0111282	0.234164	0.249575
enriched for promoter motif NATCACGTGAY (putative SREBF1 targets)	-0.429348	0.0286071	-0.592541	0.00142477	0.121467	0.554455	-0.202056	0.322234	0.100899	0.623825	-0.0897478	0.662836	0.0138873	0.946317	0.254108	0.210329	0.580054	0.0018954	0.371015	0.0620409	0.649566	0.000329458	0.710861	4.70173e-05	-0.0528845	0.797506	0.628031	0.000592281	0.420534	0.0324214	0.49057	0.0109447	0.604688	0.00106726	-0.0454592	0.825473	0.14996	0.46466	-0.0645156	0.754194	-0.0480871	0.81555	0.328861	0.100923	0.16973	0.407144
enriched for TF motif PAX3	-0.38989	0.048953	-0.565291	0.00261852	0.534485	0.00491003	-0.13144	0.522148	-0.579394	0.00192363	-0.551527	0.00349324	-0.21806	0.284551	-0.0429405	0.835009	0.295698	0.142473	0.20529	0.314384	0.49728	0.00974713	0.449623	0.0211942	0.405767	0.0397163	0.828481	1.73186e-07	0.746659	1.18227e-05	0.939045	1.26945e-12	0.780255	2.5924e-06	0.139098	0.497971	0.454529	0.0196593	0.368303	0.0641248	0.0184036	0.928897	-0.0811004	0.693696	0.0642341	0.755235
nucleotide metabolism	-0.682392	0.000122906	-0.624226	0.000654034	0.0763359	0.710908	-0.119209	0.561896	-0.0238313	0.908004	-0.224682	0.269811	-0.259355	0.200741	-0.0363729	0.859978	0.831634	1.41031e-07	0.540346	0.00437623	0.423231	0.0312132	0.473134	0.0146398	0.474632	0.0142865	0.91694	4.63281e-11	0.723313	2.97893e-05	0.423281	0.0311912	0.496576	0.00986729	-0.0471037	0.81926	-0.259404	0.200653	-0.351934	0.0778724	0.28123	0.163998	-0.14394	0.482977	0.118387	0.564616
enriched in DNA interacting proteins	-0.689094	9.89666e-05	-0.720713	3.28323e-05	0.123108	0.549078	-0.398453	0.0437822	-0.282061	0.162703	-0.561598	0.00283247	-0.26238	0.195352	-0.10276	0.617403	0.567182	0.00251446	0.174884	0.39283	0.545045	0.00398446	0.403158	0.0411305	0.374921	0.0591322	0.914644	6.34918e-11	0.570856	0.00232227	0.740228	1.53972e-05	0.723147	2.99765e-05	0.207583	0.30889	0.108237	0.598672	0.0857165	0.67716	0.111342	0.588163	0.106839	0.603432	0.342251	0.0870001
metabolism in mitochondria, peroxisome	-0.39896	0.04349	-0.398685	0.0436487	0.0416921	0.839744	-0.33631	0.0929861	-0.250951	0.216244	-0.466287	0.0163471	-0.202247	0.321769	0.0879285	0.669286	0.199764	0.327869	-0.0712563	0.729412	0.305628	0.128924	0.024148	0.906787	0.285448	0.1575	0.467799	0.0159566	0.160088	0.434683	0.445756	0.0224718	0.513956	0.00723496	0.50429	0.00861452	0.122347	0.551568	0.17417	0.394797	0.117883	0.566286	0.213928	0.294	0.0778339	0.705481
extracellular region cluster (GO)	-0.667515	0.000195022	-0.48829	0.0113786	-0.351106	0.0786228	-0.276829	0.170978	0.512134	0.00747968	0.107759	0.600299	-0.225241	0.26859	0.123904	0.546476	0.843983	6.04784e-08	0.451118	0.0207165	0.414252	0.0353807	0.513406	0.00730815	0.0295674	0.885989	0.539517	0.00444858	0.251623	0.214977	-0.0105774	0.9591	0.16182	0.429664	-0.0876149	0.6704	-0.521819	0.00625406	-0.529468	0.00540984	0.0918148	0.655536	0.17812	0.383993	0.0897939	0.662673
transmembrane transport (II)	-0.315237	0.11673	-0.540985	0.0043211	0.551498	0.00349535	-0.159108	0.437538	-0.599289	0.00121524	-0.579985	0.00189835	-0.10379	0.613863	-0.02313	0.910701	0.214327	0.293079	0.136893	0.504873	0.517837	0.00673576	0.394944	0.0458466	0.346239	0.0831481	0.774472	3.42761e-06	0.672424	0.000167937	0.944198	4.51735e-13	0.855109	2.64413e-08	0.219676	0.280907	0.562984	0.00275053	0.416332	0.0343778	-0.0589661	0.774778	-0.0148977	0.942418	0.0975252	0.63553
muscle contraction, SRF targets	0.480534	0.0129625	0.144108	0.48246	0.649013	0.000334639	0.452588	0.0202552	-0.363729	0.0677618	0.0963559	0.639606	0.254431	0.209729	0.0213156	0.917681	-0.279786	0.166266	0.189302	0.354344	-0.0343299	0.867773	0.0471017	0.819268	-0.0981363	0.633403	-0.0528295	0.797712	0.369312	0.0633431	0.270933	0.180652	0.17416	0.394825	-0.271861	0.179105	0.5471	0.00382279	0.267931	0.185722	0.03366	0.870331	-0.332909	0.09655	-0.0727671	0.723893
platelet activation - actin binding	-0.146858	0.474054	-0.0655345	0.750432	-0.375879	0.0584352	-0.518077	0.00670597	0.037238	0.856681	-0.274143	0.17534	0.0130258	0.949643	0.0333291	0.871596	-0.0825693	0.688419	-0.438646	0.0249837	0.353297	0.0766485	0.157765	0.441464	-0.182696	0.371692	-0.00524938	0.979696	-0.422482	0.0315454	0.0868317	0.673186	0.311112	0.121856	0.164453	0.422093	0.161662	0.43012	0.153676	0.45354	0.01841	0.928872	0.97096	2.04744e-16	0.350761	0.0789372
platelet activation & blood coagulation	-0.179959	0.379022	-0.113785	0.579949	-0.511541	0.00756088	-0.531981	0.00515439	0.318253	0.113084	-0.0873723	0.671263	0.0932313	0.650551	0.183337	0.369988	0.0317079	0.877794	-0.349072	0.0804908	0.324899	0.105346	0.141603	0.490185	-0.353966	0.0760534	-0.0978474	0.634408	-0.513269	0.00732644	-0.0949048	0.64468	0.146759	0.474356	0.100334	0.625778	-0.000202216	0.999218	-0.00142746	0.994478	-0.069755	0.73491	0.981847	7.70694e-19	0.361485	0.0696033
antigen processing and presentation	-0.374859	0.0591776	-0.0650329	0.752284	-0.115347	0.574724	-0.00187025	0.992765	0.0353414	0.863912	0.00724479	0.97198	-0.325395	0.104784	0.0974306	0.635859	0.392468	0.0473483	0.217602	0.285588	0.20519	0.314625	0.516597	0.00689199	0.478654	0.0133729	0.381103	0.0547461	0.178514	0.382926	0.0601865	0.770238	0.108662	0.59723	0.151175	0.461008	-0.35335	0.0766013	-0.194042	0.342198	0.153785	0.453214	0.13072	0.524448	-0.276674	0.171228
enriched in extracellular matrix & associated proteins	0.0695662	0.735602	0.10407	0.612901	-0.09784	0.634434	-0.425807	0.0300935	-0.33992	0.0893128	-0.457867	0.0186677	-0.10177	0.620817	-0.0290214	0.888082	-0.51972	0.00650423	-0.664741	0.000211956	0.0313455	0.879181	-0.264245	0.192078	-0.104243	0.61231	-0.194955	0.339886	-0.44992	0.0210984	0.209591	0.30413	0.265326	0.190198	0.547355	0.00380313	0.423299	0.0311835	0.54907	0.00367302	-0.126351	0.53852	0.462676	0.0173115	0.0609717	0.767321
chaperonin mediated protein folding (I)	-0.724764	2.82028e-05	-0.62577	0.000628326	0.112805	0.583238	-0.184122	0.367908	-0.213873	0.294128	-0.390598	0.0485085	-0.381091	0.0547544	-0.125073	0.542668	0.716622	3.81806e-05	0.393448	0.0467494	0.373395	0.0602557	0.416978	0.0340713	0.670135	0.000180122	0.959682	9.90905e-15	0.717475	3.70056e-05	0.564181	0.00268134	0.517428	0.00678701	0.0800824	0.697361	-0.195042	0.339667	-0.155229	0.448934	0.209467	0.304421	-0.16185	0.429575	-0.00178276	0.993104
chaperonin mediated protein folding (II)	-0.739469	1.58763e-05	-0.631535	0.000539959	0.081857	0.690976	-0.209245	0.304946	-0.216977	0.287009	-0.40717	0.0389714	-0.387859	0.0502473	-0.0860874	0.675837	0.69813	7.32306e-05	0.358558	0.072062	0.382788	0.0535957	0.404858	0.0402045	0.682802	0.000121308	0.945534	3.40106e-13	0.677649	0.000142798	0.565962	0.00258121	0.504512	0.00858047	0.0955907	0.64228	-0.199676	0.328087	-0.12915	0.529486	0.201017	0.324781	-0.131708	0.521293	-0.0107839	0.958302
Wnt signaling pathway	-0.230602	0.257058	0.0170278	0.934201	-0.0981286	0.63343	-0.504988	0.00850798	-0.338279	0.0909696	-0.488843	0.0112721	-0.470835	0.0151959	-0.207845	0.308266	-0.168709	0.410012	-0.491015	0.0108618	0.169895	0.406681	0.391306	0.0480666	-0.0134491	0.948009	0.211052	0.300694	-0.129383	0.528735	0.416068	0.0345042	0.434414	0.0265839	0.493666	0.0103778	0.290005	0.150686	0.438244	0.0251323	-0.0756779	0.713297	0.526642	0.00570984	0.0467647	0.82054
lysosome	-0.123905	0.546475	-0.0174068	0.932739	-0.352854	0.0770445	-0.24638	0.225006	0.144208	0.482154	-0.107796	0.600172	0.103751	0.613999	0.115331	0.574776	-0.037327	0.856342	-0.281464	0.163632	-0.338958	0.0902815	-0.344397	0.0849105	0.0963173	0.639741	-0.0827272	0.687852	-0.35551	0.0746928	-0.202403	0.321388	-0.061424	0.765642	0.700023	6.86598e-05	-0.19116	0.349554	-0.0654625	0.750698	0.157126	0.443341	0.224647	0.269889	0.2889	0.152319
extracellular matrix, collagen	-0.45855	0.0184698	-0.495507	0.0100524	-0.621945	0.000693667	-0.47281	0.0147171	0.754266	8.56282e-06	0.14449	0.481288	0.206701	0.310997	0.288933	0.15227	0.518723	0.00662599	0.0809122	0.694373	0.263204	0.193901	-0.0241269	0.906868	-0.375193	0.0589337	0.051866	0.801328	-0.326816	0.103188	-0.261038	0.197731	-0.0636075	0.757552	0.0374325	0.85594	-0.403203	0.0411058	-0.377218	0.0574717	-0.209144	0.305186	0.422515	0.0315307	0.311885	0.120884
purine nucleotide biosynthesis	-0.7646	5.42145e-06	-0.644636	0.000378283	-0.0319415	0.876901	-0.168143	0.411608	0.0510805	0.80428	-0.20546	0.313976	-0.322882	0.107651	-0.0211093	0.918476	0.881653	2.68966e-09	0.534582	0.0049008	0.435501	0.026165	0.470523	0.0152725	0.526782	0.00569458	0.906267	1.86822e-10	0.664595	0.000212886	0.361825	0.069321	0.404611	0.0403381	-0.0817903	0.691216	-0.388523	0.0498213	-0.392134	0.0475542	0.245047	0.227606	-0.122053	0.55253	0.0406078	0.843861
regulation of transcription, transcription factors	0.467192	0.0161125	0.0505704	0.806198	0.881648	2.69096e-09	0.359132	0.0715748	-0.69079	9.36049e-05	-0.209901	0.303397	0.260931	0.19792	0.105841	0.60684	-0.398648	0.0436697	0.0452343	0.826324	0.0994955	0.628683	0.0938744	0.648292	0.0876521	0.670268	0.147973	0.470666	0.467013	0.0161586	0.67007	0.000180484	0.583021	0.00177293	0.176147	0.389367	0.91278	8.1473e-11	0.594099	0.00137381	-0.0712442	0.729456	-0.149859	0.464965	-0.0447893	0.828007
small GTPase mediated signal transduction	0.318738	0.112505	0.382379	0.0538732	-0.33175	0.0977877	0.383439	0.0531564	0.8384	8.94594e-08	0.902624	2.89558e-10	0.286325	0.156172	0.283786	0.160038	0.162025	0.42907	0.380492	0.055168	-0.109959	0.592833	-0.0279016	0.892375	-0.486648	0.0116997	-0.552569	0.00341932	-0.333676	0.0957379	-0.860437	1.73593e-08	-0.616417	0.000798496	-0.501911	0.0089859	-0.499917	0.00930719	-0.646636	0.000357759	-0.0450913	0.826865	0.0535948	0.794843	-0.160686	0.432947
respiratory electron transport chain (mitochondrion)	-0.890853	1.06976e-09	-0.614721	0.000833296	-0.47192	0.0149312	-0.454931	0.0195376	0.31104	0.121947	-0.181151	0.375821	-0.44914	0.0213505	-0.0937906	0.648587	0.762118	6.06279e-06	0.218213	0.284205	0.30991	0.12338	0.222542	0.27452	0.403869	0.0407415	0.600084	0.00119238	0.182308	0.372727	0.0982252	0.633094	-0.02209	0.914701	-0.0200021	0.922739	-0.672136	0.000169433	-0.307011	0.127115	-0.0207532	0.919846	0.00799657	0.969074	-0.00979482	0.962124
TBA (source: B cells)	-0.212646	0.296971	-0.0891101	0.665094	-0.373691	0.0600362	-0.512373	0.0074472	0.0136907	0.947076	-0.277517	0.169874	-0.107977	0.599556	0.0288969	0.888559	-0.124875	0.543311	-0.464541	0.0168077	0.333509	0.0959136	-0.00108544	0.995801	-0.0402217	0.845328	-0.0408811	0.842823	-0.444476	0.022908	0.130431	0.525376	0.121373	0.554764	0.192272	0.346704	0.0798766	0.698103	0.312605	0.119983	-0.219406	0.281514	0.794838	1.23376e-06	0.130186	0.526159
respiratory electron transport chain (mitochondrion)	-0.766789	4.90655e-06	-0.490387	0.0109791	-0.186668	0.361204	-0.300276	0.136105	-0.149346	0.466513	-0.425451	0.0302465	-0.519964	0.00647472	-0.221779	0.276212	0.516801	0.00686616	0.101382	0.622154	0.0828683	0.687346	0.160017	0.434887	0.773684	3.55829e-06	0.67326	0.000163671	0.361683	0.0694385	0.3306	0.0990266	0.0786143	0.702659	0.220767	0.278465	-0.465991	0.0164246	-0.0431373	0.834263	0.218821	0.282831	-0.165217	0.41991	-0.0369501	0.857778
heme biosynthesis (II)	-0.00537771	0.979199	-0.288879	0.15235	0.353311	0.0766358	0.286736	0.155551	0.151122	0.46117	0.227403	0.263901	0.24961	0.21879	0.805061	7.07124e-07	0.366709	0.0653746	0.563804	0.00270299	0.154341	0.451564	0.138265	0.500572	0.0565053	0.783954	0.268443	0.184849	0.442367	0.0236423	0.150532	0.462939	0.260339	0.198977	0.101014	0.623428	0.0659317	0.748967	-0.189025	0.355063	0.278987	0.16753	0.0518169	0.801513	0.0109896	0.957507
enriched in T cells (II)	-0.576534	0.00205005	-0.603582	0.00109624	0.219723	0.280803	-0.123022	0.54936	-0.0925811	0.652837	-0.222793	0.273965	-0.250776	0.216576	0.0180292	0.93034	0.726669	2.62337e-05	0.53501	0.00486012	0.775464	3.26917e-06	0.612377	0.00088354	0.298329	0.138787	0.860262	1.76061e-08	0.713389	4.29389e-05	0.577367	0.00201249	0.638224	0.000451169	-0.276452	0.171586	0.000554855	0.997854	-0.162154	0.428698	-0.0198701	0.923247	-0.0208881	0.919327	-0.0753374	0.714533
transmembrane and ion transporters (II)	-0.672498	0.000167559	-0.366905	0.0652199	-0.240142	0.237341	-0.116505	0.570864	0.315506	0.116401	0.101419	0.622029	-0.432733	0.0272418	-0.0121026	0.953208	0.770532	4.12696e-06	0.484086	0.0122159	0.350242	0.0794124	0.340615	0.0886187	0.397161	0.0445339	0.567623	0.00249067	0.35005	0.079589	0.00644224	0.975083	0.00844763	0.96733	-0.0991531	0.629871	-0.634263	0.000502063	-0.474063	0.0144198	-0.0517777	0.80166	-0.151948	0.458693	-0.264315	0.191956
metabolism of steroids	-0.247349	0.22313	-0.215709	0.289904	0.111004	0.589303	-0.171365	0.402572	-0.272447	0.178133	-0.361973	0.0691989	-0.0660845	0.748404	0.0398267	0.846829	0.295773	0.142367	0.0919649	0.655007	0.331597	0.0979522	0.367057	0.0651003	0.213573	0.294823	0.567037	0.00252231	0.36657	0.0654842	0.364528	0.067115	0.704347	5.91492e-05	0.115916	0.572826	0.189792	0.353078	-0.161646	0.430165	0.291234	0.148885	0.166473	0.416335	0.241689	0.234243
proteasome	-0.539083	0.00448689	-0.619763	0.000733517	0.26924	0.183498	-0.288315	0.153188	-0.558701	0.00301058	-0.689727	9.69346e-05	-0.192523	0.346063	-0.0729967	0.723055	0.266315	0.18849	-0.0010029	0.99612	0.251161	0.215847	0.159089	0.437593	0.688727	0.000100162	0.789858	1.60018e-06	0.531671	0.00518531	0.801363	8.68024e-07	0.583197	0.00176592	0.391114	0.0481859	0.203247	0.319331	0.352312	0.0775318	0.120069	0.559057	-0.0444414	0.829324	0.184396	0.367183
translation initiation	-0.710519	4.75937e-05	-0.682635	0.000121957	0.144956	0.479861	-0.355502	0.0747003	-0.404547	0.0403725	-0.631889	0.000534913	-0.351518	0.078249	-0.135534	0.509152	0.496462	0.00988697	0.120206	0.558606	0.394535	0.0460919	0.291704	0.148201	0.627753	0.000596616	0.920795	2.67311e-11	0.585961	0.00165838	0.761163	6.32736e-06	0.629885	0.00056408	0.302438	0.13317	0.0469184	0.81996	0.173763	0.39592	0.128618	0.531195	0.00409942	0.984143	0.15665	0.44474
olfactory receptors	0.329527	0.100194	0.164818	0.421048	0.622349	0.000686494	0.602339	0.0011296	-0.188607	0.356146	0.262557	0.195038	0.122433	0.551288	0.195466	0.338597	0.0128687	0.95025	0.500207	0.00925991	-0.000509974	0.998027	0.0163617	0.93677	0.131538	0.521836	0.0683313	0.740135	0.50644	0.00829008	0.104886	0.610107	0.0802524	0.696749	-0.142575	0.487179	0.176983	0.387086	-0.0254112	0.901934	0.103728	0.614076	-0.479861	0.0131082	-0.282437	0.162121
cell cycle, mitotic phase	-0.48913	0.0112171	-0.571383	0.00229576	0.409741	0.0376361	-0.160376	0.433846	-0.434185	0.0266727	-0.483935	0.012247	-0.264553	0.191542	-0.0834582	0.685232	0.49453	0.010224	0.320279	0.110681	0.599142	0.00121949	0.459809	0.0181098	0.405409	0.0399081	0.920888	2.63673e-11	0.757033	7.59304e-06	0.809588	5.46914e-07	0.8495	4.04572e-08	0.105938	0.606507	0.288928	0.152277	0.101703	0.621047	0.0452582	0.826233	-0.0799172	0.697957	0.0354306	0.863572
respiratory electron transport chain (mitochondrion)	-0.817673	3.3977e-07	-0.664051	0.000216368	-0.177198	0.386501	-0.266567	0.188056	0.108364	0.598243	-0.228431	0.261688	-0.312604	0.119983	-0.0801605	0.69708	0.780235	2.59496e-06	0.374783	0.0592333	0.300888	0.135269	0.263297	0.193738	0.586061	0.0016546	0.772342	3.79127e-06	0.46127	0.0176992	0.296018	0.14202	0.181248	0.37556	0.0505026	0.806453	-0.492	0.0106798	-0.250858	0.21642	0.0756041	0.713564	-0.139419	0.49697	0.0147761	0.942887
enriched for TF motif TNCATNTCCYR	-0.63583	0.000481362	-0.651565	0.000311282	0.19832	0.331451	-0.214951	0.291644	-0.204573	0.316115	-0.38547	0.0518036	-0.261379	0.197124	-0.00822678	0.968184	0.677216	0.000144748	0.386987	0.0508113	0.54341	0.00411723	0.424036	0.0308598	0.453711	0.0199086	0.952913	6.16024e-14	0.680877	0.000128978	0.65003	0.000325156	0.762553	5.94584e-06	0.180842	0.376649	0.0465191	0.821468	-0.0911584	0.657851	0.0990824	0.630116	-0.00183606	0.992898	0.0336717	0.870286
transcription elongation, RNA polymerase II	-0.779694	2.66459e-06	-0.497359	0.00973366	-0.610321	0.000929775	-0.361426	0.0696514	0.602299	0.0011307	0.0849791	0.679792	-0.30543	0.129185	0.0808292	0.694672	0.821829	2.63602e-07	0.334925	0.0944254	0.318096	0.113271	0.20979	0.303659	0.212337	0.297693	0.402546	0.0414684	0.0395334	0.847944	-0.215407	0.290596	-0.161954	0.429275	-0.193871	0.342631	-0.820823	2.80469e-07	-0.578195	0.00197579	-4.61732e-05	0.999821	0.0859268	0.67641	-0.0606326	0.768581
mitochondrial cluster	-0.697292	7.53406e-05	-0.634908	0.000493448	0.192423	0.346317	-0.152571	0.456831	-0.237876	0.241931	-0.390024	0.0488687	-0.357287	0.0731499	-0.0808336	0.694656	0.719056	3.49122e-05	0.436979	0.0256045	0.465821	0.016469	0.498391	0.00955965	0.634801	0.000494878	0.979723	2.87576e-18	0.760113	6.62975e-06	0.625447	0.000633628	0.601703	0.00114704	0.0933098	0.650275	-0.115785	0.573263	-0.114646	0.577064	0.213233	0.29561	-0.112259	0.585072	-0.00748825	0.971039
golgi membrane (II)	0.260064	0.199468	-0.121835	0.553246	0.645453	0.000369778	-0.00595037	0.976985	-0.762783	5.88467e-06	-0.51633	0.00692605	0.170603	0.404698	-0.0139239	0.946176	-0.518932	0.0066004	-0.323949	0.106426	0.0391485	0.849408	0.00322321	0.987532	0.118894	0.562936	0.128298	0.532227	0.222476	0.274666	0.792715	1.37957e-06	0.534871	0.00487331	0.393351	0.0468083	0.918597	3.66964e-11	0.871856	6.62815e-09	-0.104024	0.613061	0.0476428	0.817226	0.149033	0.467459
respiratory electron transport chain (mitochondrion)	-0.842954	6.50762e-08	-0.658895	0.000251935	-0.350033	0.0796045	-0.323738	0.106668	0.357302	0.0731373	-0.0869593	0.672732	-0.329076	0.100687	0.097726	0.63483	0.873751	5.5996e-09	0.413504	0.0357472	0.39087	0.0483383	0.286369	0.156105	0.410846	0.0370734	0.672945	0.000165269	0.321423	0.109342	0.117477	0.567633	0.104575	0.61117	-0.0168035	0.935066	-0.621367	0.000704041	-0.419777	0.0327673	0.0699978	0.734019	0.01313	0.949241	-0.0346848	0.866418
enriched in calcium signaling proteins	-0.64686	0.000355529	-0.721506	3.18766e-05	0.0372234	0.856736	-0.33132	0.0982496	-0.0255604	0.901361	-0.300799	0.13539	-0.188928	0.355314	0.156671	0.444677	0.559896	0.00293603	0.280669	0.164878	0.748905	1.07612e-05	0.445862	0.0224359	0.177911	0.384561	0.661422	0.000233914	0.38919	0.0493965	0.574896	0.00212559	0.469045	0.0156407	-0.0534506	0.795383	0.0132012	0.948966	0.0941049	0.647484	-0.154735	0.450395	0.0564367	0.78421	0.0454685	0.825438
chromosome Y linked	-0.247185	0.223446	-0.0827405	0.687804	-0.539881	0.00441668	-0.479483	0.0131905	0.37259	0.0608548	-0.000917872	0.996449	-0.136721	0.505415	-0.0337211	0.870098	0.0299332	0.884588	-0.295281	0.143064	0.134179	0.513436	-0.0283099	0.890809	-0.560035	0.0029274	-0.215049	0.291417	-0.50709	0.00819396	-0.233662	0.250621	-0.218999	0.282431	0.0440364	0.830857	-0.235796	0.246197	-0.0268498	0.89641	-0.205086	0.314877	0.189799	0.353058	0.359316	0.0714192
translation initiation factor 3 complex	-0.804733	7.20229e-07	-0.439373	0.024717	-0.168146	0.411599	-0.226338	0.266204	-0.0511676	0.803952	-0.291397	0.148647	-0.640684	0.00042187	-0.219065	0.282281	0.75337	8.89951e-06	0.348667	0.0808662	0.341254	0.087984	0.488855	0.0112697	0.655932	0.000274612	0.822372	2.54887e-07	0.536148	0.00475325	0.287258	0.154767	0.260792	0.198168	-0.0733536	0.721753	-0.520042	0.00646538	-0.327254	0.1027	0.259925	0.199718	-0.158193	0.440211	-0.176476	0.388468
enriched in nuclear pore complex interacting proteins	0.246905	0.223989	0.160193	0.434376	0.70097	6.64693e-05	0.618322	0.000760913	-0.274687	0.174451	0.205691	0.313419	-0.0754722	0.714044	0.12491	0.543198	0.116938	0.569422	0.540262	0.00438344	0.0187259	0.927655	0.393524	0.0467034	0.255439	0.207867	0.267973	0.185649	0.69488	8.17109e-05	0.252549	0.213236	0.169684	0.407272	-0.142093	0.488668	0.17251	0.399389	0.00357643	0.986166	0.193375	0.343891	-0.387513	0.0504706	-0.183149	0.370488
spliceosome	-0.660483	0.000240469	-0.509241	0.00788276	0.0920399	0.654743	-0.307021	0.127102	-0.48473	0.0120844	-0.647107	0.00035307	-0.469488	0.0155297	-0.245712	0.226307	0.367722	0.064578	0.0145033	0.94394	0.130178	0.526186	0.20821	0.307399	0.776164	3.16134e-06	0.79559	1.18552e-06	0.527934	0.00557098	0.619541	0.000737679	0.371422	0.061733	0.27125	0.180122	-0.111745	0.586802	0.143827	0.483323	0.231785	0.254557	-0.180527	0.377496	0.0799655	0.697783
T cell surface signature	-0.706261	5.53261e-05	-0.687508	0.000104225	0.106976	0.602963	-0.126816	0.537013	-0.0186462	0.927962	-0.224075	0.271141	-0.297089	0.140515	0.0159157	0.93849	0.838753	8.73075e-08	0.577497	0.00200669	0.603549	0.00109713	0.505176	0.00847956	0.435381	0.0262111	0.898014	4.92235e-10	0.733106	2.04498e-05	0.481502	0.0127554	0.469436	0.0155427	-0.258402	0.20246	-0.233774	0.250389	-0.282781	0.161587	0.14789	0.470917	-0.15778	0.44142	-0.00265005	0.989749
NK cell surface signature	-0.482493	0.0125461	-0.53998	0.00440804	-0.0316433	0.878041	-0.368503	0.0639697	0.136157	0.507188	-0.153895	0.452889	-0.119733	0.560164	0.168833	0.409662	0.50266	0.00886744	0.234983	0.247876	0.953045	5.95987e-14	0.443024	0.0234116	-0.125044	0.542762	0.496926	0.00980737	0.196019	0.337204	0.430278	0.0282267	0.538649	0.00452542	-0.155154	0.449154	0.100652	0.62468	0.0131706	0.949084	-0.374564	0.0593934	0.370914	0.0621172	0.0318296	0.877329
B cell surface signature	-0.338118	0.0911332	-0.24617	0.225414	0.236715	0.244305	0.110566	0.59078	-0.0254529	0.901773	0.0308891	0.880928	-0.29645	0.141412	0.127115	0.536047	0.567631	0.00249027	0.518037	0.00671085	0.49592	0.00998048	0.972433	1.10454e-16	0.250461	0.217173	0.615127	0.000824842	0.608484	0.000972826	0.370353	0.0625448	0.394125	0.0463388	-0.259087	0.201224	-0.0723375	0.72546	-0.159686	0.435851	0.181462	0.374986	0.0811337	0.693576	-0.121713	0.553648
Plasma cell surface signature	-0.81722	3.49165e-07	-0.622227	0.000688662	-0.288735	0.152564	-0.271806	0.179196	0.346833	0.0825847	-0.053525	0.795104	-0.384589	0.0523872	0.0440319	0.830874	0.926079	1.20009e-11	0.506909	0.00822064	0.492385	0.0106094	0.394752	0.0459615	0.273716	0.17604	0.715385	3.99429e-05	0.410282	0.0373599	0.11999	0.559316	0.216949	0.287073	-0.0841597	0.682721	-0.579982	0.00189845	-0.500897	0.0091481	0.226222	0.266455	0.011478	0.955621	0.0841032	0.682923
Monocyte surface signature	0.87914	3.4149e-09	0.803048	7.91029e-07	0.0982945	0.632853	0.410138	0.037433	0.000491799	0.998098	0.397836	0.0441401	0.347357	0.0820908	-0.0134023	0.94819	-0.821905	2.62374e-07	-0.367923	0.0644212	-0.609209	0.000955614	-0.41355	0.0357245	-0.431641	0.0276764	-0.906918	1.7242e-10	-0.54369	0.00409426	-0.493299	0.0104437	-0.491807	0.0107152	0.0611383	0.766702	0.28085	0.164593	0.225947	0.267052	-0.0120391	0.953454	0.0176018	0.931988	-0.0155093	0.940058
DC surface signature	-0.848113	4.48265e-08	-0.624552	0.000648532	-0.17465	0.393476	-0.349281	0.0802974	0.122509	0.551036	-0.238726	0.240204	-0.454629	0.0196288	-0.0200672	0.922488	0.882725	2.42542e-09	0.424258	0.0307628	0.583169	0.00176702	0.535761	0.00478937	0.402682	0.0413929	0.879223	3.38827e-09	0.502607	0.00887584	0.335953	0.0933556	0.468433	0.0157953	0.00123958	0.995205	-0.402247	0.0416337	-0.388343	0.0499364	0.068776	0.738501	0.0565276	0.78387	-0.0642005	0.755359
CD4 T cell surface signature Th1-stimulated	-0.517983	0.00671765	-0.636714	0.000470011	0.209274	0.304878	-0.113816	0.579846	-0.0719237	0.726972	-0.214015	0.293799	-0.163962	0.423499	0.264489	0.191654	0.615558	0.000815966	0.455527	0.0193585	0.791896	1.43982e-06	0.430162	0.0282737	0.245808	0.226119	0.723642	2.94236e-05	0.557444	0.00309081	0.569524	0.00239046	0.564939	0.00263834	-0.186829	0.360783	0.0521308	0.800334	-0.0335607	0.870711	0.0526882	0.798242	0.0887638	0.666322	0.0629747	0.759894
CD4 T cell surface signature Th2-stimulated	-0.648966	0.000335084	-0.694017	8.41011e-05	0.250003	0.218041	-0.142977	0.485939	-0.259882	0.199795	-0.405739	0.0397314	-0.298337	0.138776	-0.0823905	0.68906	0.659961	0.000244191	0.428307	0.0290379	0.492976	0.010502	0.429027	0.0287395	0.513052	0.00735553	0.912838	8.08571e-11	0.761053	6.35827e-06	0.667519	0.000194996	0.556313	0.00316454	-0.0735799	0.720928	-0.0338055	0.869776	-0.0356002	0.862924	0.179119	0.381288	-0.214481	0.292725	0.0900731	0.661685
Naive B cell surface signature	-0.277379	0.170096	-0.148716	0.468416	0.255636	0.207505	0.0969931	0.637384	-0.09821	0.633147	0.00260475	0.989924	-0.350395	0.0792725	0.092827	0.651972	0.431193	0.0278564	0.399119	0.0433989	0.414354	0.0353313	0.971619	1.55965e-16	0.213704	0.294519	0.539086	0.00448662	0.542582	0.00418592	0.389101	0.0494526	0.349488	0.0801063	-0.166356	0.416668	-0.0113586	0.956082	-0.0410438	0.842205	0.124122	0.545767	0.0835127	0.685037	-0.116279	0.571616
Memory B cell surface signature	-0.66798	0.0001923	-0.395382	0.0455847	-0.0368614	0.858115	-0.168208	0.411425	-0.125082	0.542638	-0.30536	0.129277	-0.539416	0.00445749	-0.0985675	0.631904	0.664509	0.00021343	0.343059	0.086209	0.247316	0.223192	0.607068	0.00100717	0.531483	0.0052042	0.785597	1.98805e-06	0.596404	0.0013013	0.334588	0.0947783	0.355417	0.0747743	-0.0371621	0.85697	-0.355908	0.0743449	-0.283206	0.160931	0.518548	0.00664761	-0.0617832	0.76431	0.0525262	0.79885
Resting dendritic cell surface signature	-0.802472	8.16622e-07	-0.650332	0.000322383	-0.222206	0.275264	-0.253671	0.211142	0.339786	0.0894471	-0.0411328	0.841867	-0.300152	0.136274	0.113209	0.58188	0.953127	5.83948e-14	0.546754	0.00384963	0.51731	0.00680178	0.443031	0.0234091	0.318222	0.11312	0.772034	3.84657e-06	0.458598	0.018456	0.174169	0.394801	0.293287	0.14591	-0.055572	0.787441	-0.521809	0.00625522	-0.507403	0.00814806	0.0737853	0.72018	0.0315462	0.878413	-0.0189592	0.926756
Activated (LPS) dendritic cell surface signature	0.850448	3.76956e-08	0.603135	0.00110816	0.124282	0.545244	0.328632	0.101175	-0.0127385	0.950752	0.313248	0.119182	0.554647	0.0032758	0.0459145	0.823752	-0.83132	1.43977e-07	-0.395159	0.0457181	-0.50477	0.0085412	-0.423959	0.0308937	-0.442131	0.0237255	-0.891837	9.64686e-10	-0.550249	0.00358583	-0.371401	0.061749	-0.459038	0.0183297	-0.0687272	0.738681	0.390177	0.0487722	0.349013	0.0805452	-0.12722	0.535706	0.126889	0.536777	0.0690509	0.737492
Platelets	-0.179173	0.381144	-0.100416	0.625494	-0.444436	0.0229218	-0.513064	0.0073539	0.186607	0.361364	-0.173471	0.396726	0.0438262	0.831653	0.129246	0.529175	0.000689715	0.997332	-0.366786	0.0653142	0.326701	0.103317	0.20511	0.314818	-0.257879	0.203407	-0.0393951	0.84847	-0.436438	0.0258085	-0.00852992	0.967012	0.202087	0.32216	0.0926303	0.652664	0.048338	0.814604	0.0527304	0.798084	0.0330729	0.872574	0.995558	3.80677e-26	0.369697	0.0630467
Interferon	0.391858	0.0477244	-0.183252	0.370213	0.078037	0.704746	0.133287	0.516266	0.329071	0.100693	0.285479	0.157452	0.948358	1.82185e-13	0.321704	0.109015	-0.15563	0.447747	0.048532	0.813872	-0.237766	0.242156	-0.28172	0.163234	-0.459928	0.0180761	-0.381006	0.0548128	-0.17632	0.388895	-0.180045	0.37879	-0.200606	0.325792	-0.192247	0.346767	0.253005	0.212383	-0.000433399	0.998323	-0.0932015	0.650656	0.132362	0.519206	0.49428	0.0102682
Cell Cycle	-0.595815	0.00131953	-0.627419	0.00060185	0.332121	0.0973903	-0.14376	0.48353	-0.32341	0.107044	-0.419963	0.0326822	-0.309866	0.123437	0.000296024	0.998855	0.638578	0.000446841	0.426687	0.0297186	0.610398	0.000927994	0.513758	0.00726127	0.498877	0.00947864	0.971992	1.33332e-16	0.788807	1.68895e-06	0.742768	1.3884e-05	0.772716	3.7249e-06	0.0693188	0.736509	0.112667	0.5837	-0.0186323	0.928016	0.107763	0.600284	-0.0790368	0.701133	-0.0245394	0.905283
Erythrocytes	0.110359	0.591481	-0.267377	0.186667	0.21739	0.286069	0.170331	0.40546	0.270904	0.180701	0.275114	0.173754	0.416587	0.0342568	0.966364	1.16594e-15	0.161063	0.431852	0.34685	0.0825688	0.213653	0.294637	0.0540157	0.793266	-0.265837	0.189314	-0.0127818	0.950585	0.10742	0.601453	0.0700576	0.7338	0.140609	0.493268	-0.00156791	0.993935	0.19005	0.35241	-0.033944	0.869246	0.00338681	0.986899	0.228438	0.261673	0.0600637	0.770695
Erythrocytes	-0.0409906	0.842407	-0.212397	0.297552	-0.045395	0.825716	0.225641	0.267717	0.629246	0.000573667	0.556236	0.00316957	0.291218	0.148908	0.907178	1.66957e-10	0.44926	0.0213115	0.57815	0.00197774	0.259606	0.20029	0.126373	0.538449	-0.275807	0.172629	-0.0420219	0.838492	0.0743702	0.718051	-0.270514	0.181354	-0.146651	0.474684	-0.23272	0.252592	-0.274371	0.174967	-0.425897	0.0300549	9.81449e-05	0.99962	0.0997381	0.627842	-0.0261808	0.898978
Inflammation	0.834925	1.13308e-07	0.731633	2.16623e-05	0.0361782	0.86072	0.377854	0.0570183	0.0671318	0.744546	0.408985	0.0380247	0.377417	0.0573298	-0.0469356	0.819895	-0.789506	1.6294e-06	-0.362782	0.0685342	-0.607738	0.000990798	-0.431246	0.027835	-0.459851	0.0180981	-0.929791	6.59428e-12	-0.572663	0.00223244	-0.520586	0.00640003	-0.57419	0.00215893	-0.0555365	0.787574	0.223117	0.27325	0.2272	0.264339	-0.0490913	0.811765	-0.0130006	0.949741	0.0014015	0.994579
Cell Cycle	-0.0832151	0.686103	-0.309466	0.123947	-0.179997	0.37892	-0.391392	0.0480135	0.0166476	0.935667	-0.299499	0.137171	0.318563	0.112714	0.00235617	0.990886	-0.083123	0.686433	-0.338569	0.0906748	-0.0810147	0.694004	-0.101235	0.622663	-0.311244	0.121689	-0.0127568	0.950682	-0.208876	0.305819	0.128127	0.532778	0.121588	0.554058	0.226427	0.26601	0.199695	0.328041	0.159874	0.435305	0.307693	0.126229	0.376061	0.0583037	0.996747	9.12751e-28
Interferon	0.485865	0.0118555	-0.105326	0.6086	0.154185	0.452026	0.211605	0.2994	0.281257	0.163957	0.320589	0.110318	0.988805	2.41603e-21	0.401715	0.0419298	-0.217684	0.285403	0.0711117	0.729941	-0.147228	0.472928	-0.294108	0.144733	-0.459219	0.0182778	-0.423826	0.0309517	-0.194489	0.341066	-0.174484	0.393931	-0.125571	0.541051	-0.193695	0.343079	0.341756	0.0874873	0.0271306	0.895333	-0.177641	0.385293	0.120965	0.556107	0.343571	0.0857104
Cell Cycle	-0.738786	1.63193e-05	-0.680556	0.000130296	0.129625	0.52796	-0.172136	0.400426	-0.123613	0.547426	-0.323086	0.107416	-0.339822	0.0894114	-0.0266524	0.897168	0.799703	9.50395e-07	0.493144	0.0104716	0.501656	0.00902644	0.499592	0.00936053	0.567219	0.00251243	0.971401	1.70771e-16	0.747004	1.1654e-05	0.562758	0.00276372	0.541969	0.00423735	0.0052757	0.979594	-0.197357	0.333851	-0.201025	0.324761	0.179398	0.380535	-0.131406	0.522254	0.0184092	0.928875
Cytotoxic/NK Cell	-0.484496	0.0121321	-0.482034	0.0126427	-0.027939	0.892231	-0.283701	0.160169	0.118216	0.565181	-0.116853	0.569706	-0.182326	0.37268	0.150323	0.463568	0.549673	0.00362819	0.312906	0.119607	0.989204	1.56592e-21	0.409087	0.0379725	-0.0251914	0.902778	0.525158	0.00587286	0.249135	0.219698	0.372464	0.060949	0.512534	0.00742539	-0.25963	0.200247	0.0115658	0.955282	-0.0909475	0.658595	-0.295828	0.142289	0.294602	0.144028	-0.0819053	0.690802
T cell	-0.546409	0.00387649	-0.539527	0.00444772	0.230465	0.257349	0.0225488	0.912936	-0.058703	0.775757	-0.13512	0.510459	-0.251843	0.214561	-0.0776219	0.706248	0.752002	9.43685e-06	0.603392	0.00110128	0.280575	0.165025	0.52782	0.00558308	0.440629	0.0242614	0.84782	4.58022e-08	0.831725	1.40192e-07	0.433352	0.026998	0.403246	0.0410825	-0.162299	0.42828	-0.191491	0.348703	-0.30012	0.136319	0.221484	0.276868	-0.28207	0.162689	-0.00958011	0.962953
Inflammation	0.822871	2.47095e-07	0.695519	7.9977e-05	0.0566503	0.783412	0.392621	0.0472544	0.0378966	0.854172	0.37181	0.0614401	0.412805	0.0360924	-0.031491	0.878624	-0.748964	1.07343e-05	-0.321828	0.10887	-0.524777	0.00591539	-0.416811	0.0341504	-0.415088	0.0349753	-0.879254	3.37848e-09	-0.534016	0.00495511	-0.498276	0.00957895	-0.491518	0.0107685	-0.135515	0.509213	0.239043	0.239562	0.193238	0.344241	-0.0240795	0.90705	-0.0520046	0.800808	-0.0203744	0.921305
Protein Synthesis	-0.735748	1.84258e-05	-0.46188	0.0175302	0.00869668	0.966368	-0.170457	0.405107	-0.220485	0.279096	-0.378155	0.056805	-0.585416	0.00167912	-0.240281	0.237063	0.677893	0.000141711	0.348351	0.0811603	0.303327	0.131978	0.471702	0.0149841	0.733154	2.04117e-05	0.871592	6.78417e-09	0.661566	0.000232919	0.427637	0.0293177	0.341432	0.0878071	-0.0690534	0.737483	-0.368626	0.0638738	-0.219165	0.282057	0.277004	0.170697	-0.226016	0.266903	-0.173517	0.3966
Protein Synthesis	-0.601285	0.00115859	-0.617756	0.000771914	0.338035	0.0912171	-0.254929	0.208809	-0.523539	0.0060552	-0.619971	0.000729641	-0.389083	0.049464	-0.147102	0.473311	0.426511	0.0297932	0.1719	0.401082	0.471016	0.0151514	0.44347	0.0232559	0.591331	0.00146548	0.927301	9.88845e-12	0.705647	5.65274e-05	0.88402	2.13744e-09	0.720283	3.33621e-05	0.211463	0.299731	0.218794	0.282892	0.280803	0.164667	0.0663964	0.747254	-0.0641109	0.75569	0.0220535	0.914842
Inflammation	0.885598	1.82893e-09	0.661615	0.000232584	0.15849	0.439343	0.415405	0.034822	-0.000946105	0.99634	0.38564	0.0516918	0.525521	0.00583258	0.0236792	0.908589	-0.82162	2.67027e-07	-0.340785	0.0884491	-0.606937	0.0010104	-0.463408	0.0171124	-0.433647	0.0268824	-0.893669	7.93596e-10	-0.50767	0.0081091	-0.4165	0.034298	-0.491333	0.0108028	0.0212738	0.917843	0.357165	0.0732551	0.298052	0.139172	-0.0620125	0.763459	0.00261664	0.989878	0.0648151	0.753088
Cell Cycle	-0.572249	0.0022528	-0.615768	0.000811665	0.349725	0.079887	-0.123161	0.548902	-0.308608	0.125047	-0.388158	0.0500553	-0.297079	0.140529	-0.018227	0.929578	0.639312	0.000437996	0.448737	0.0214815	0.607077	0.00100696	0.555457	0.00322129	0.443363	0.0232933	0.959793	9.59116e-15	0.807922	6.01637e-07	0.739488	1.58646e-05	0.758627	7.08006e-06	0.0173743	0.932865	0.125781	0.540368	-0.0223607	0.91366	0.101765	0.620835	-0.0991675	0.629821	-0.00365337	0.985868
B cell	-0.266873	0.187531	-0.170776	0.404216	0.203456	0.318821	0.0691041	0.737297	-0.0346272	0.866637	0.0226393	0.912588	-0.278287	0.168644	0.0517535	0.801751	0.454073	0.019798	0.401259	0.0421852	0.471194	0.0151079	0.992555	1.84438e-23	0.141872	0.489351	0.512478	0.00743295	0.499989	0.00929544	0.344346	0.0849598	0.361751	0.0693828	-0.285973	0.156703	-0.0100129	0.961281	-0.0921113	0.654491	0.114123	0.578815	0.14777	0.471282	-0.0889089	0.665807
Plasma Cells	-0.014214	0.945056	0.226502	0.265848	-0.0288842	0.888607	0.205709	0.313377	-0.134272	0.513142	-0.0306706	0.881764	-0.284686	0.15866	-0.0585668	0.776265	0.0879382	0.669252	0.0879913	0.669063	-0.236853	0.244024	0.106685	0.603957	0.348817	0.0807273	0.106609	0.604214	0.164132	0.423012	-0.15854	0.439196	-0.0364404	0.85972	0.098372	0.632583	-0.275375	0.173329	-0.275419	0.173258	0.956551	2.39155e-14	-0.0459831	0.823493	0.280543	0.165074
Inflammation	0.876959	4.18324e-09	0.806527	6.51161e-07	0.080998	0.694064	0.472506	0.0147898	0.119296	0.561608	0.529664	0.00538952	0.359445	0.0713095	-0.0193122	0.925396	-0.725686	2.72335e-05	-0.246204	0.225349	-0.607437	0.000998108	-0.337626	0.0916347	-0.480502	0.0129694	-0.912856	8.06555e-11	-0.495172	0.010111	-0.58016	0.00189091	-0.581246	0.00184537	-0.0922857	0.653877	0.179652	0.379851	0.0978753	0.634311	-0.0115017	0.955529	-0.0042396	0.983601	-0.0369131	0.857919
Monocytes	-0.475613	0.014059	-0.316156	0.11561	-0.259478	0.200521	-0.297413	0.140062	0.191107	0.349689	-0.125699	0.540635	-0.167328	0.413911	0.183174	0.370422	0.396096	0.0451602	0.050046	0.80817	0.0220743	0.914762	-0.0402548	0.845202	0.233713	0.250515	0.359355	0.0713855	0.0134899	0.947852	0.0519015	0.801195	0.174652	0.39347	0.687592	0.000103941	-0.29681	0.140907	-0.172989	0.39806	0.10438	0.61184	0.160803	0.432606	0.151816	0.459087
T cells	-0.647552	0.000348691	-0.622988	0.000675296	0.178112	0.384015	-0.106979	0.602955	-0.0835844	0.68478	-0.231581	0.254988	-0.309201	0.124287	-0.0143201	0.944647	0.797832	1.05158e-06	0.569544	0.00238942	0.674177	0.000159102	0.561311	0.00284971	0.416564	0.0342675	0.91915	3.3912e-11	0.755927	7.96833e-06	0.538972	0.0044967	0.592679	0.00142021	-0.219949	0.280295	-0.120314	0.558248	-0.244852	0.227988	0.0892448	0.664617	-0.115066	0.575661	-0.0775718	0.70643
Inflammation	0.507105	0.00819177	0.246962	0.223878	0.547289	0.00380818	0.0681037	0.740971	-0.774774	3.3786e-06	-0.422514	0.031531	0.159914	0.435189	-0.158577	0.439087	-0.816046	3.7462e-07	-0.538121	0.00457276	-0.212866	0.296461	-0.20604	0.312582	0.0203764	0.921297	-0.203435	0.318873	-0.0479506	0.816065	0.519612	0.00651736	0.293184	0.146059	0.402233	0.041642	0.881841	2.64151e-09	0.873018	5.97908e-09	-0.115271	0.574978	0.0307542	0.881444	0.0936064	0.649233
Mitochondrial Stress / Proteasome	-0.680217	0.000131702	-0.715686	3.95066e-05	0.246656	0.224471	-0.304543	0.130357	-0.400524	0.0425989	-0.583325	0.0017608	-0.327418	0.102518	-0.109309	0.595037	0.526104	0.00576846	0.209419	0.304535	0.484722	0.0120861	0.368326	0.0641068	0.573739	0.00218039	0.949212	1.49836e-13	0.667806	0.000193312	0.824026	2.29894e-07	0.686728	0.000106903	0.240881	0.235858	0.124469	0.544634	0.189182	0.354655	0.034139	0.868502	-0.0653229	0.751213	0.0800107	0.69762
Inflammation	0.820488	2.863e-07	0.764313	5.49243e-06	0.385614	0.0517085	0.343777	0.0855103	-0.467997	0.0159061	0.0433903	0.833304	0.132358	0.519219	-0.152717	0.456394	-0.900103	3.88292e-10	-0.460383	0.0179477	-0.411579	0.0367037	-0.23692	0.243886	-0.194296	0.341554	-0.589976	0.00151221	-0.288208	0.153347	-0.0341597	0.868423	-0.0370509	0.857394	0.268825	0.184202	0.625266	0.000636627	0.512738	0.00739778	0.0106822	0.958695	0.0598917	0.771334	-0.0746403	0.717068
Protein Synthesis	-0.766965	4.86734e-06	-0.459001	0.0183401	-0.0491763	0.811445	-0.220416	0.27925	-0.200847	0.325199	-0.392927	0.0470671	-0.642168	0.000405022	-0.201483	0.323639	0.650415	0.000321627	0.288471	0.152956	0.288981	0.152198	0.475419	0.0141038	0.724871	2.80886e-05	0.828618	1.71658e-07	0.591726	0.00145208	0.414046	0.0354816	0.275043	0.17387	-0.0399949	0.84619	-0.406829	0.0391517	-0.172912	0.398275	0.253605	0.211264	-0.181762	0.374185	-0.183059	0.370726
Mitochondrial Respiration	-0.812305	4.67263e-07	-0.695799	7.92279e-05	-0.0436924	0.83216	-0.241482	0.234655	0.0269107	0.896176	-0.274102	0.175407	-0.341897	0.0873484	0.00269739	0.989566	0.867452	9.70919e-09	0.480864	0.0128917	0.504687	0.00855373	0.433136	0.0270831	0.551215	0.00351564	0.927685	9.29931e-12	0.621432	0.000702874	0.424803	0.030526	0.464382	0.0168502	0.0257422	0.900662	-0.348844	0.0807021	-0.312043	0.120686	0.163445	0.424981	-0.0698716	0.734482	0.0111682	0.956817
Interferon	0.623275	0.000670321	0.0839598	0.683436	0.173029	0.397948	0.344149	0.0851496	0.303404	0.131874	0.45286	0.0201708	0.970519	2.44746e-16	0.378165	0.0567975	-0.29462	0.144003	0.0886143	0.666852	-0.219769	0.2807	-0.308582	0.125082	-0.478833	0.0133332	-0.547565	0.00378694	-0.238411	0.240843	-0.303321	0.131986	-0.229604	0.25918	-0.232076	0.253945	0.308673	0.124964	-0.0212171	0.918061	-0.148598	0.468774	0.0940851	0.647553	0.258586	0.202127
Neutrophils	0.162437	0.427882	0.147434	0.472301	-0.215027	0.291468	-0.143007	0.485849	0.140845	0.492535	0.00765698	0.970387	0.129859	0.527207	-0.0931598	0.650802	-0.2525	0.213329	-0.323507	0.106933	-0.133744	0.514816	-0.124761	0.543683	-0.484276	0.012177	-0.332247	0.0972554	-0.428001	0.0291654	-0.197844	0.332637	-0.0344785	0.867205	0.246359	0.225048	0.135043	0.510703	0.08614	0.67565	-0.0345691	0.866859	0.148602	0.468763	0.271346	0.179963
Mitochondrial Respiration	-0.830059	1.56349e-07	-0.615292	0.000821427	-0.162403	0.42798	-0.229639	0.259105	0.160363	0.433883	-0.159016	0.437806	-0.419357	0.0329605	0.0094667	0.963392	0.903963	2.4697e-10	0.501397	0.00906783	0.486962	0.0116377	0.432695	0.0272569	0.523404	0.00607066	0.851924	3.37359e-08	0.532834	0.00506998	0.276266	0.171886	0.334814	0.0945418	0.011139	0.95693	-0.501463	0.00905717	-0.405284	0.0399749	0.157922	0.441003	-0.0515071	0.802677	-0.0584246	0.776795
Apoptosis / Survival	-0.201561	0.323447	-0.0952018	0.643641	-0.615502	0.000817102	-0.0808705	0.694523	0.879116	3.42257e-09	0.519181	0.00656981	0.148985	0.467604	0.229434	0.259543	0.419397	0.0329419	0.228296	0.261978	-0.112631	0.583822	-0.225621	0.267763	-0.298226	0.138931	-0.239199	0.239244	-0.374838	0.0591927	-0.687655	0.000103729	-0.491588	0.0107555	-0.0223551	0.913681	-0.689953	9.62173e-05	-0.612878	0.000872596	-0.0350008	0.865211	0.0760787	0.711842	0.0696714	0.735216
Cell Cycle	-0.124318	0.545128	-0.362558	0.0687174	-0.132753	0.517961	-0.435379	0.0262119	-0.0905909	0.659855	-0.413006	0.0359928	0.314774	0.117297	-0.0486582	0.813397	-0.0840856	0.682986	-0.368658	0.0638492	-0.0093121	0.963989	-0.0894388	0.66393	-0.214718	0.29218	0.0861364	0.675662	-0.156056	0.446489	0.246987	0.22383	0.256226	0.206422	0.285273	0.157766	0.283362	0.16069	0.222534	0.274538	0.274512	0.174735	0.441972	0.0237819	0.97601	2.12219e-17
Mitochondrial Stress	-0.712092	4.49898e-05	-0.632135	0.000531418	0.127956	0.533329	-0.119643	0.560461	-0.088098	0.668684	-0.256428	0.206051	-0.356797	0.0735733	-0.0197128	0.923853	0.825549	2.08868e-07	0.548025	0.00375183	0.523159	0.00609865	0.562342	0.00278821	0.546787	0.00384703	0.957127	2.04375e-14	0.763816	5.61716e-06	0.513774	0.00725912	0.527488	0.00561856	-0.0857748	0.676952	-0.227647	0.263375	-0.264844	0.191035	0.212531	0.297241	-0.131074	0.523317	-0.0339442	0.869245
Cell Death	0.762241	6.02956e-06	0.606914	0.00101097	-0.0854455	0.678126	0.277475	0.169941	0.250908	0.216325	0.458011	0.0186258	0.523204	0.00609349	0.145858	0.477101	-0.691675	9.09092e-05	-0.341972	0.0872741	-0.567602	0.0024918	-0.529717	0.00538409	-0.550113	0.00359576	-0.938235	1.48105e-12	-0.67559	0.000152278	-0.593741	0.00138539	-0.555844	0.00319553	0.0803759	0.696304	0.166825	0.415336	0.130502	0.525147	-0.111599	0.587294	0.0924321	0.653362	0.095067	0.644112
Cell Cycle	-0.505689	0.00840215	-0.719356	3.45278e-05	0.0190607	0.926365	-0.430086	0.0283048	-0.100558	0.625004	-0.457934	0.0186482	0.107325	0.601776	0.0336843	0.870239	0.431791	0.0276164	0.0593083	0.773504	0.414579	0.0352216	0.325286	0.104908	0.0661585	0.748131	0.64453	0.000379395	0.340844	0.0883902	0.567243	0.00251117	0.573928	0.00217137	0.0962177	0.640089	0.183044	0.370766	0.0698531	0.73455	0.176444	0.388557	0.320018	0.110989	0.711011	4.67659e-05
Erythrocytes	-0.204663	0.315898	-0.558863	0.00300039	0.358367	0.0722246	0.00879217	0.965999	0.0292954	0.887031	-0.0452404	0.826301	0.185708	0.363722	0.685293	0.000111981	0.421259	0.0320929	0.437465	0.0254221	0.340941	0.0882947	0.273856	0.175811	-0.0120779	0.953304	0.487983	0.0114381	0.509762	0.00780887	0.465941	0.0164375	0.505355	0.00845253	0.0734464	0.721415	0.253893	0.210728	0.0016018	0.993804	0.0395401	0.847919	0.123555	0.547615	0.0876446	0.670295
Inflammation	-0.187553	0.35889	-0.000213408	0.999174	-0.622114	0.000690666	0.012059	0.953377	0.955057	3.56101e-14	0.665567	0.000206785	0.0618714	0.763982	0.236672	0.244394	0.519755	0.00650008	0.376156	0.0582344	0.0665855	0.746558	0.0368769	0.858056	-0.345116	0.0842188	-0.232786	0.252453	-0.309749	0.123587	-0.762152	6.05371e-06	-0.531347	0.00521788	-0.396036	0.0451961	-0.78362	2.19513e-06	-0.749099	1.06737e-05	-0.0404072	0.844623	0.113329	0.581479	-0.0565862	0.783652
Cytotoxic/NK	-0.340676	0.088558	-0.306878	0.127287	-0.0545726	0.79118	-0.297433	0.140034	0.123338	0.548325	-0.0867372	0.673522	-0.143458	0.484459	0.0249646	0.903649	0.322648	0.107921	0.129449	0.528525	0.807214	6.26326e-07	0.421711	0.0318896	-0.168932	0.409385	0.298705	0.138266	0.072013	0.726646	0.311919	0.120841	0.368298	0.0641286	-0.139957	0.495293	0.0909671	0.658526	0.0784875	0.703118	-0.467185	0.0161142	0.280014	0.165907	-0.025475	0.901689
Immune Responses	-0.659093	0.000250479	-0.387318	0.0505963	-0.0477054	0.816989	-0.0687421	0.738626	0.105375	0.608432	-0.0482359	0.814989	-0.435238	0.026266	0.0284206	0.890385	0.822404	2.54371e-07	0.545671	0.00393463	0.473874	0.0144643	0.716835	3.78835e-05	0.494372	0.010252	0.777394	2.97955e-06	0.570322	0.00234941	0.23076	0.256723	0.334523	0.0948463	-0.114508	0.577527	-0.444321	0.0229614	-0.428268	0.0290541	0.165933	0.41787	-0.0197498	0.92371	-0.228369	0.261821
Cell Cycle	-0.303149	0.132215	-0.647916	0.00034515	0.334388	0.0949883	-0.19571	0.337984	-0.25615	0.20656	-0.413361	0.0358174	0.192342	0.346524	0.165468	0.419194	0.332074	0.0974402	0.175342	0.391574	0.357622	0.0728626	0.241212	0.235194	0.0965153	0.63905	0.645066	0.000373791	0.511159	0.00761358	0.678863	0.000137455	0.699856	6.90516e-05	0.236268	0.245224	0.403451	0.0409701	0.157822	0.441298	0.217417	0.286008	0.111851	0.586448	0.628566	0.00058402

## Sheet: Sheet 10
Distributions of estimated relative immune cell type proportions across CNS lupus subgroups, patients with active non-neuropsychiatric-SLE, and HC
	Active CNS lupus subgroup 1	Active CNS lupus subgroup 2	Active non-neuropsychiatric SLE	HC	Active CNS lupus subgroup 1 vs. active CNS lupus subgroup 2	Active CNS lupus subgroup 1 vs active non-neuropsychiatric SLE	Active CNS lupus subgroup 2 vs active non-neuropsychiatric SLE	Active CNS lupus subgroup 1 vs. HC	Active CNS lupus subgroup 2 vs. HC	Active non-neuropsychiatric SLE vs. HC
	n=11	n=15	N=38	n=130	p-value	p-value	p-value	p-value	p-value	p-value
Naive B cells (%)	0.00 (0.00–0.62)	2.08 (1.23–4.52)	1.96 (0.58–3.40)	3.36 (2.11–4.73)	0.001	0.003	0.453	<0.001	0.144	0.001
Memory B cells (%)	1.04 (0.33–1.59)	0.34 (0.00–0.91)	0.58 (0.00–1.34)	0.81 (0.09–1.84)	0.076	0.297	0.241	0.853	0.033	0.193
Plasma cells (%)	0.60 (0.47–1.00)	0.34 (0.15–0.73)	0.42 (0.23–0.73)	0.32 (0.17–0.50)	0.04	0.055	0.418	0.001	0.471	0.028
CD8+ T cells (%)	7.06 (3.89–8.10)	12.42 (7.82–13.19)	6.39 (3.21–11.45)	9.13 (6.45–11.94)	0.002	0.487	0.009	0.009	0.064	0.027
Naive CD4+ T cells (%)	2.72 (1.02–4.95)	3.04 (1.40–8.84)	5.02 (2.59–7.33)	7.67 (4.23–9.56)	0.323	0.051	0.671	0.001	0.094	0.015
Resting memory CD4+ T cells (%)	9.04 (7.74–10.82)	15.02 (11.98–17.20)	10.40 (8.10–15.95)	15.42 (13.01–18.89)	0.001	0.114	0.046	<0.001	0.508	<0.001
Activated memory CD4+ T cells (%)	1.24 (0.52–1.79)	0.64 (0.41–1.08)	0.64 (0.04–1.39)	0.32 (0.00–0.94)	0.212	0.11	0.913	0.005	0.096	0.074
Follicular helper T cells (%)	0.00 (0.00–0.00)	0.00 (0.00–0.00)	0.00 (0.00–0.00)	0.00 (0.00–0.00)	N/A	N/A	N/A	N/A	N/A	N/A
Regulatory T cells (%)	0.00 (0.00–0.00)	0.00 (0.00–0.00)	0.00 (0.00–0.04)	0.00 (0.00–0.00)	0.482	0.172	0.373	0.231	0.526	0.535
Gamma delta T cells (%)	0.00 (0.00–0.00)	0.00 (0.00–0.00)	0.00 (0.00–0.00)	0.00 (0.00–0.00)	N/A	N/A	N/A	0.68	0.63	0.443
Resting NK cells (%)	4.31 (3.66–6.11)	8.80 (7.21–10.19)	7.14 (4.97–8.80)	8.99 (6.93–11.14)	0.002	0.012	0.086	<0.001	0.594	0.001
Activated NK cells (%)	0.00 (0.00–0.55)	0.00 (0.00–0.65)	0.00 (0.00–0.01)	0.00 (0.00–0.48)	0.953	0.4	0.307	0.834	0.974	0.08
Monocytes (%)	14.37 (10.77–21.10)	17.29 (14.49–20.08)	16.91 (13.14–21.12)	14.80 (11.14–17.81)	0.287	0.533	0.567	0.741	0.028	0.05
M0 macrophages (%)	0.00 (0.00–0.17)	0.00 (0.00–0.03)	0.00 (0.00–0.35)	0.00 (0.00–0.15)	0.446	0.859	0.255	0.666	0.55	0.25
M1 macrophages (%)	0.00 (0.00–0.00)	0.00 (0.00–0.00)	0.00 (0.00–0.00)	0.00 (0.00–0.00)	0.243	0.063	N/A	0.001	N/A	N/A
M2 macrophages (%)	0.10 (0.00–0.54)	0.00 (0.00–0.63)	0.00 (0.00–0.21)	0.24 (0.00–0.79)	0.722	0.164	0.322	0.638	0.428	0.008
Resting dendritic cells (%)	0.00 (0.00–0.00)	0.00 (0.00–0.00)	0.00 (0.00–0.00)	0.00 (0.00–0.00)	N/A	N/A	N/A	N/A	N/A	N/A
Activated dendritic cells (%)	0.22 (0.10–0.79)	0.09 (0.04–0.36)	0.20 (0.05–0.37)	0.01 (0.00–0.09)	0.287	0.355	0.501	<0.001	0.002	<0.001
Resting mast cells (%)	2.12 (1.30–2.75)	1.70 (1.28–2.23)	1.49 (0.60–2.04)	1.40 (0.90–1.93)	0.659	0.188	0.396	0.12	0.245	0.952
Activated mast cells (%)	0.00 (0.00–0.00)	0.00 (0.00–0.00)	0.00 (0.00–0.00)	0.00 (0.00–0.00)	N/A	N/A	N/A	N/A	N/A	N/A
Eosinophils (%)	0.00 (0.00–0.00)	0.00 (0.00–0.00)	0.00 (0.00–0.00)	0.00 (0.00–0.00)	N/A	0.591	0.53	0.68	0.63	0.655
Neutrophils (%)	56.89 (49.74–60.61)	34.38 (30.42–38.38)	43.13 (32.49–54.59)	34.54 (29.58–40.79)	<0.001	0.009	0.017	<0.001	0.731	0.001

[truncated: 1 more sheets: Sheet 11]
